# Supplementary material for: Tissue-resident memory T cells break tolerance to renal autoantigens and orchestrate immune-mediated nephritis
Source: Cell Mol Immunol. 2024 Jul 3;21(9):1066–81. doi: 10.1038/s41423-024-01197-z (PMC11364874; doi:10.1038/s41423-024-01197-z)
Supplement: Supplementary file 2 — Raw Data File [file 41423_2024_1197_MOESM2_ESM.xlsx]

## Sheet: Fig.1(A-E)
Figure 1B
d7 OT-1 cells per spleen [*106]
wt	NOH
2.5	1.5
3.7	1.7
3	0.7
2.3
1.9
d35 OT-1 cells per spleen [*106]
wt	NOH
10.7	0.6
9	3.7
8.1	2.3
9.9	1.2
12.6
Figure 1D
% OT-1 in peripheral blood (PB) over time
Time	wt					NOH
7	26.4	39.7	25.9	44.8	61.6	20.1	31.3	47.4	33.1	22.2
14	9.47	28.8	15.4	18.7	20.4	1.93	7.62	12.6	4.61	7.72
21	N/A	N/A	9.68	11.3	21.5	0.61	0.2	7.4	3.34	0.96
28	55.3	78.3	78.9	66.7	76.6	5.55	27.9	65.7	51	31.1
35	68.3	73.3	75.3	86.2	79.4	9.86	12.1	72.9	57.1	25.4
Figure 1E
% of OT-1 TCR positivity
Time	wt					NOH
7	29.2	29.4			20	34	23.8	18.9	25.6	29.7
14	72.7	46.6	50.8	54.3	50.4	42.9	39	30.7
21			62.4	62.9	60			28.1	44.1	50
28	24.6	19.9	19.5	21.3	28.7	63.8	45.9	12	20	28.5
35	17.8	31.8	27.1	10.7	31.7	14.7	31.7	9.78	12.9	19.2

## Sheet: Fig.1(I)
Figure 1I - 1K
DE analysis of all clusters; marked cells correspond to features shown in histogram
feature	p value	avg. log2FC	pct.1	pct.2	adj. P value	cluster no.
Cx3cr1	0	1.42915	0.953	0.511	0	0
Zeb2	0	1.35486	0.955	0.551	0	0
Gzma	0	1.3372	1	1	0	0
S1pr5	0	1.27531	0.833	0.373	0	0
Klrg1	0	1.23914	0.825	0.385	0	0
Klre1	4.32376e-161	1.09048	0.649	0.351	1.0227e-156	0
Ccl5	0	0.861484	1	1	0	0
As3mt	8.45501e-103	0.789392	0.478	0.237	1.99986e-98	0
Jak1	4.38738e-216	0.759975	0.991	0.971	1.03775e-211	0
Il18rap	3.14732e-148	0.75242	0.845	0.631	7.44435e-144	0
Rap1b	9.6606e-216	0.643669	0.991	0.971	2.28502e-211	0
Apobec2	4.55705e-56	0.637738	0.377	0.213	1.07788e-51	0
Snx10	8.4623e-73	0.637695	0.502	0.317	2.00159e-68	0
Spn	2.06512e-130	0.637099	0.905	0.783	4.88463e-126	0
Borcs7	3.71807e-66	0.602076	0.487	0.309	8.79435e-62	0
Itgb2	8.07928e-148	0.597039	0.955	0.878	1.91099e-143	0
Esm1	5.94958e-57	0.595937	0.324	0.166	1.40725e-52	0
Kcnj8	1.39987e-83	0.590372	0.332	0.131	3.31112e-79	0
Dusp2	1.96364e-73	0.577296	0.858	0.748	4.64459e-69	0
Klf2	1.79736e-200	0.577128	0.996	0.984	4.25129e-196	0
Ahnak	1.05965e-129	0.571017	0.978	0.895	2.50639e-125	0
Dapk2	1.63127e-68	0.564084	0.483	0.296	3.85843e-64	0
Stard10	1.41002e-50	0.542816	0.442	0.29	3.33513e-46	0
Reep5	3.94772e-87	0.538214	0.899	0.815	9.33754e-83	0
Ccl4	4.91515e-25	0.524327	0.557	0.456	1.16258e-20	0
Lgals1	3.32421e-178	0.510134	1	0.994	7.86275e-174	0
Klrb1c	1.41452e-43	0.499325	0.31	0.164	3.34577e-39	0
Ctsd	8.93675e-137	0.497298	0.991	0.966	2.11381e-132	0
Ncald	1.04971e-42	0.476421	0.39	0.252	2.48289e-38	0
Bhlhe40	4.92473e-47	0.465511	0.439	0.283	1.16485e-42	0
Rora	7.36253e-36	0.458997	0.405	0.272	1.74146e-31	0
Rap1gap2	1.26361e-39	0.451374	0.316	0.188	2.98882e-35	0
Sgk1	3.39694e-44	0.451026	0.611	0.484	8.03479e-40	0
Ifitm10	8.77494e-40	0.440259	0.567	0.448	2.07554e-35	0
Itgal	5.61603e-65	0.434432	0.896	0.852	1.32836e-60	0
Apbb1ip	1.4498e-60	0.431736	0.879	0.823	3.42922e-56	0
Zmiz1	3.13058e-34	0.429817	0.528	0.425	7.40476e-30	0
Srp19	1.50416e-41	0.410801	0.757	0.682	3.55778e-37	0
40787	3.97232e-37	0.408412	0.624	0.513	9.39573e-33	0
Klf3	1.91601e-51	0.406586	0.811	0.703	4.53193e-47	0
Ikzf3	1.88827e-30	0.400679	0.576	0.49	4.46633e-26	0
Rap2a	6.56415e-29	0.400223	0.362	0.25	1.55262e-24	0
Lamb3	3.00894e-32	0.398648	0.409	0.291	7.11704e-28	0
Cited2	1.79808e-36	0.391839	0.728	0.65	4.253e-32	0
Itgb1	1.05961e-60	0.390571	0.972	0.917	2.50628e-56	0
Txk	3.00093e-39	0.388589	0.742	0.654	7.09811e-35	0
Tsc22d3	1.71885e-36	0.387982	0.662	0.557	4.0656e-32	0
Slamf7	2.00932e-34	0.387625	0.655	0.564	4.75264e-30	0
Nkg7	1.68405e-156	0.38623	1	1	3.98329e-152	0
Spata13	5.72753e-33	0.383627	0.626	0.562	1.35473e-28	0
Lpin1	1.36367e-23	0.38065	0.372	0.279	3.2255e-19	0
Runx1	1.1393e-24	0.379713	0.43	0.34	2.69478e-20	0
Racgap1	9.10131e-35	0.375691	0.59	0.473	2.15273e-30	0
1700025G04Rik	5.77266e-29	0.368915	0.416	0.305	1.36541e-24	0
Atp2a3	2.25018e-26	0.36761	0.562	0.496	5.32236e-22	0
Cdkn2d	3.98445e-36	0.360995	0.708	0.621	9.42443e-32	0
Gabarapl2	1.97155e-56	0.3561	0.941	0.925	4.6633e-52	0
Cd48	4.40422e-78	0.354159	0.985	0.967	1.04173e-73	0
N4bp1	1.00747e-22	0.348717	0.408	0.315	2.38297e-18	0
Rasgrp2	3.46476e-34	0.347639	0.826	0.753	8.19519e-30	0
Acss2	6.17627e-21	0.346424	0.364	0.276	1.46087e-16	0
Prex1	2.14556e-24	0.339152	0.601	0.546	5.07488e-20	0
Itga4	3.18647e-50	0.337383	0.97	0.926	7.53696e-46	0
Rpa2	1.62404e-21	0.334749	0.503	0.426	3.84133e-17	0
Pycard	1.04884e-33	0.321739	0.912	0.897	2.48082e-29	0
Tmem71	1.43531e-29	0.319235	0.723	0.661	3.39494e-25	0
Nfic	4.26942e-17	0.319084	0.362	0.285	1.00985e-12	0
Baiap3	3.99969e-21	0.318331	0.261	0.175	9.46046e-17	0
S100a13	4.40585e-55	0.318042	0.973	0.951	1.04212e-50	0
Gna15	6.87152e-17	0.318	0.403	0.329	1.62532e-12	0
Prf1	2.66363e-26	0.316274	0.667	0.587	6.30028e-22	0
Gzmb	1.45637e-60	0.315643	0.921	0.801	3.44474e-56	0
Klrc1	6.91253e-25	0.315361	0.786	0.729	1.63502e-20	0
Tbx21	2.76839e-21	0.308072	0.515	0.437	6.54807e-17	0
Lats2	1.02429e-15	0.307531	0.308	0.234	2.42276e-11	0
Mxd4	4.26311e-20	0.307047	0.532	0.46	1.00835e-15	0
Rara	4.3877e-18	0.305123	0.434	0.357	1.03782e-13	0
Snx5	3.77662e-25	0.30449	0.691	0.642	8.93283e-21	0
Il17ra	2.00613e-21	0.300011	0.619	0.569	4.7451e-17	0
Capn2	1.15053e-17	0.299743	0.366	0.29	2.72135e-13	0
Fam117a	2.63422e-16	0.2976	0.397	0.329	6.23072e-12	0
Ppp4r2	1.28727e-19	0.295661	0.607	0.562	3.04478e-15	0
Cyth4	2.91773e-21	0.295649	0.597	0.54	6.90131e-17	0
Acp5	1.49016e-26	0.294395	0.813	0.794	3.52468e-22	0
Rsu1	2.27828e-17	0.294232	0.443	0.376	5.38883e-13	0
Trp53inp1	2.8053e-15	0.292778	0.447	0.388	6.63537e-11	0
Insl6	2.23725e-14	0.291427	0.266	0.197	5.29176e-10	0
Lair1	7.41932e-16	0.28782	0.276	0.199	1.75489e-11	0
Zyx	1.11069e-31	0.28737	0.87	0.832	2.62712e-27	0
Thy1	2.90835e-37	0.286507	0.935	0.896	6.87912e-33	0
Fasl	3.19657e-17	0.285759	0.276	0.196	7.56085e-13	0
Atp5h	6.78081e-70	0.279471	0.997	0.997	1.60386e-65	0
Diaph1	1.75032e-19	0.278631	0.699	0.666	4.14002e-15	0
Ccdc88c	8.70935e-18	0.27773	0.6	0.562	2.06002e-13	0
Emp3	3.53503e-48	0.277671	0.993	0.966	8.3614e-44	0
Tprgl	4.78934e-26	0.27681	0.783	0.753	1.13282e-21	0
Hid1	1.19965e-14	0.276276	0.271	0.199	2.83753e-10	0
Slc25a51	1.43129e-13	0.275611	0.307	0.245	3.38543e-09	0
Srgn	6.91526e-46	0.272214	0.99	0.985	1.63567e-41	0
AU020206	2.9066e-13	0.271646	0.415	0.354	6.87498e-09	0
Gtf2i	2.05196e-18	0.271449	0.732	0.699	4.8535e-14	0
Txndc5	1.24414e-16	0.26982	0.554	0.503	2.94275e-12	0
Ucp2	6.40747e-29	0.267112	0.926	0.911	1.51556e-24	0
Bnip3l	1.03059e-19	0.265775	0.733	0.706	2.43766e-15	0
Ywhaq	1.77984e-26	0.26551	0.867	0.831	4.20985e-22	0
Abracl	1.18906e-40	0.264429	0.964	0.959	2.81248e-36	0
Krtcap2	6.1661e-31	0.263071	0.96	0.934	1.45847e-26	0
Atg4d	4.08122e-14	0.259342	0.312	0.245	9.65332e-10	0
Ypel3	2.09157e-19	0.25923	0.79	0.764	4.94719e-15	0
Chsy1	1.18362e-16	0.2572	0.62	0.572	2.79962e-12	0
Lfng	5.54999e-18	0.256939	0.726	0.685	1.31274e-13	0
D16Ertd472e	2.49405e-14	0.256481	0.518	0.476	5.89917e-10	0
Mpnd	2.76822e-10	0.252317	0.372	0.331	6.54768e-06	0
Atp2b1	1.28772e-17	0.251529	0.745	0.714	3.04585e-13	0
Il7r	3.77047e-246	1.36481	0.877	0.474	8.9183e-242	1
Ctla2a	3.93079e-249	1.06878	0.994	0.866	9.29749e-245	1
Cxcr3	5.46031e-160	0.9161	0.791	0.446	1.29153e-155	1
Ly6a	5.50036e-147	0.856536	0.917	0.693	1.301e-142	1
Ltb	1.93045e-160	0.833441	0.97	0.784	4.56609e-156	1
Gpr183	4.93783e-120	0.829313	0.508	0.204	1.16794e-115	1
Ly6e	3.44516e-182	0.815573	0.989	0.853	8.14884e-178	1
Ctla2b	1.64247e-93	0.715086	0.594	0.317	3.88493e-89	1
Cxcr6	1.06398e-82	0.684771	0.809	0.575	2.51663e-78	1
Cd7	7.39827e-51	0.554717	0.608	0.4	1.74991e-46	1
Emb	4.01806e-69	0.538871	0.724	0.481	9.50393e-65	1
Il18r1	9.21408e-55	0.529189	0.682	0.47	2.17941e-50	1
Tent5a	5.12971e-30	0.460854	0.458	0.308	1.21333e-25	1
Cd27	2.12552e-50	0.457361	0.763	0.585	5.02749e-46	1
Kbtbd11	5.87703e-44	0.442126	0.431	0.242	1.39009e-39	1
Lcn4	1.19311e-30	0.439426	0.546	0.389	2.82206e-26	1
Cd28	7.35276e-38	0.435123	0.745	0.593	1.73915e-33	1
Mif	5.4966e-58	0.425998	0.913	0.749	1.30011e-53	1
Shisa5	8.06637e-94	0.419427	1	0.984	1.90794e-89	1
Satb1	3.97897e-41	0.407046	0.84	0.72	9.41145e-37	1
Rnf138	9.61162e-36	0.402706	0.718	0.577	2.27344e-31	1
Sidt1	1.49357e-32	0.397605	0.61	0.454	3.53274e-28	1
Gzmm	2.67185e-20	0.39579	0.413	0.286	6.31974e-16	1
Traf1	1.9699e-31	0.383872	0.55	0.384	4.65941e-27	1
Plac8	1.7648e-38	0.378065	0.879	0.782	4.17428e-34	1
Cd3d	1.01939e-98	0.376214	1	0.996	2.41116e-94	1
Cct6a	3.9207e-20	0.375144	0.731	0.646	9.27363e-16	1
Scaf11	1.57696e-14	0.363777	0.628	0.544	3.72999e-10	1
Gramd3	8.63969e-34	0.363175	0.824	0.717	2.04355e-29	1
Tnfrsf18	5.52583e-28	0.362178	0.443	0.301	1.30702e-23	1
Ms4a6b	1.69878e-65	0.360379	0.995	0.98	4.01813e-61	1
Art2b	5.60249e-26	0.355375	0.341	0.21	1.32516e-21	1
Jun	6.59177e-23	0.353816	0.399	0.262	1.55915e-18	1
Slfn1	2.90212e-23	0.347338	0.646	0.518	6.86439e-19	1
Hspe1	3.74294e-43	0.346264	0.913	0.814	8.85318e-39	1
Pglyrp1	1.41495e-28	0.342979	0.698	0.537	3.34678e-24	1
Samhd1	1.08311e-30	0.335362	0.858	0.774	2.56189e-26	1
Bcl2	4.7934e-17	0.334449	0.32	0.216	1.13378e-12	1
Pim1	2.89888e-13	0.330368	0.717	0.656	6.85672e-09	1
Pgs1	3.25968e-24	0.330336	0.312	0.192	7.71013e-20	1
Jaml	8.25292e-24	0.329959	0.357	0.228	1.95206e-19	1
Mbnl1	1.30504e-52	0.328543	0.993	0.981	3.08682e-48	1
Calhm6	2.42569e-20	0.327927	0.285	0.18	5.73748e-16	1
Hdac7	4.67886e-21	0.327593	0.6	0.488	1.10669e-16	1
Junb	1.14766e-20	0.322411	0.891	0.849	2.71456e-16	1
Dgka	1.15114e-22	0.3176	0.649	0.526	2.7228e-18	1
Rplp1	1.71797e-139	0.314928	1	1	4.06352e-135	1
Cd44	1.3793e-21	0.311654	0.517	0.388	3.26245e-17	1
Epsti1	8.22145e-48	0.307896	0.996	0.982	1.94462e-43	1
Ccr2	4.55834e-23	0.305589	0.783	0.639	1.07818e-18	1
Fam78a	2.83531e-18	0.303572	0.533	0.424	6.70637e-14	1
Ly6c2	3.39813e-45	0.30288	0.999	0.997	8.0376e-41	1
Evl	1.27923e-23	0.301856	0.767	0.643	3.02576e-19	1
Il2rb	9.45443e-16	0.301011	0.722	0.627	2.23626e-11	1
Sit1	2.70146e-17	0.299355	0.301	0.201	6.38977e-13	1
Tapbpl	1.47201e-18	0.298936	0.461	0.347	3.48174e-14	1
Itgax	6.6451e-19	0.296817	0.534	0.406	1.57177e-14	1
Limd2	5.59218e-42	0.295245	0.98	0.942	1.32272e-37	1
Adam19	6.71941e-17	0.285034	0.252	0.16	1.58934e-12	1
Slc38a1	4.36262e-16	0.279566	0.545	0.438	1.03189e-11	1
Gimap3	8.61118e-32	0.277948	0.969	0.94	2.0368e-27	1
Tcf7	6.4269e-32	0.277236	0.665	0.458	1.52015e-27	1
Dtx1	2.19832e-16	0.277143	0.517	0.398	5.19968e-12	1
Ifi27l2a	1.02484e-10	0.269288	0.88	0.822	2.42406e-06	1
Fam102a	1.67958e-16	0.26889	0.306	0.204	3.97272e-12	1
Peli1	1.22044e-15	0.268444	0.716	0.635	2.88671e-11	1
Gimap7	9.50699e-22	0.267849	0.928	0.882	2.24869e-17	1
Psme1	2.04809e-32	0.266015	0.979	0.946	4.84435e-28	1
Ppp1r14b	4.48763e-15	0.26585	0.544	0.436	1.06146e-10	1
Eef1b2	3.89806e-63	0.265799	0.999	0.997	9.22007e-59	1
Ms4a4b	6.23091e-70	0.265188	1	1	1.4738e-65	1
Nme1	3.46004e-19	0.263834	0.83	0.724	8.18402e-15	1
Grcc10	5.97526e-25	0.263776	0.928	0.881	1.41333e-20	1
Trp53	3.85137e-15	0.263565	0.58	0.478	9.10964e-11	1
Arl4c	5.50057e-30	0.263051	0.966	0.934	1.30105e-25	1
Saraf	8.97208e-25	0.262336	0.918	0.859	2.12217e-20	1
Atxn1	8.38213e-11	0.262296	0.431	0.351	1.98263e-06	1
Pde2a	4.05145e-14	0.261312	0.409	0.307	9.5829e-10	1
Psme2	2.55739e-23	0.26092	0.908	0.859	6.04899e-19	1
Fbl	1.49744e-14	0.260472	0.544	0.443	3.5419e-10	1
Hipk1	1.56003e-13	0.25953	0.546	0.451	3.68993e-09	1
Smap2	2.6016e-16	0.259171	0.767	0.689	6.15357e-12	1
Slc38a2	4.94813e-15	0.256568	0.84	0.771	1.17038e-10	1
Trim12a	3.36932e-14	0.256058	0.59	0.495	7.96945e-10	1
Fchsd2	1.72074e-19	0.255641	0.25	0.147	4.07007e-15	1
Crtam	2.1509e-11	0.255346	0.328	0.249	5.08752e-07	1
Bola2	2.92415e-16	0.253954	0.858	0.793	6.9165e-12	1
Rapgef6	1.74569e-15	0.253348	0.664	0.552	4.12908e-11	1
Apobec3	1.07584e-13	0.250157	0.746	0.648	2.54469e-09	1
Cxcr6	1.97499e-54	0.538296	0.76	0.588	4.67143e-50	2
Id2	6.68381e-64	0.467075	0.981	0.919	1.58092e-59	2
Il18r1	1.59743e-34	0.462233	0.628	0.484	3.7784e-30	2
Il7r	8.64632e-45	0.455078	0.712	0.514	2.04511e-40	2
Ccr2	9.47586e-43	0.45223	0.793	0.638	2.24132e-38	2
Klrc1	3.8137e-35	0.399997	0.838	0.724	9.02054e-31	2
Armc7	1.1505e-15	0.389392	0.383	0.308	2.72127e-11	2
Ccl5	1.11125e-60	0.370879	1	1	2.62845e-56	2
Klrk1	1.37389e-36	0.368902	0.908	0.831	3.24967e-32	2
Txnip	2.56511e-38	0.357296	0.932	0.9	6.06725e-34	2
Arl4c	8.00282e-39	0.317171	0.963	0.935	1.89291e-34	2
Gzmm	7.50431e-08	0.298572	0.356	0.3	0.00177499	2
Samhd1	3.24169e-27	0.297135	0.831	0.781	7.66757e-23	2
Ctla2a	7.37456e-44	0.295887	0.969	0.872	1.7443e-39	2
Fcgrt	2.90448e-10	0.294556	0.339	0.271	6.86996e-06	2
Ms4a4b	1.59742e-74	0.277081	1	1	3.77838e-70	2
Klrc2	6.66591e-13	0.27671	0.476	0.399	1.57669e-08	2
Malat1	2.37709e-38	0.274258	1	1	5.62254e-34	2
Atp2b1	8.0158e-14	0.272733	0.741	0.718	1.89598e-09	2
Ly6c2	7.72733e-37	0.265629	0.999	0.997	1.82774e-32	2
Cnot6l	6.24815e-14	0.259642	0.736	0.71	1.47788e-09	2
St3gal6	3.89805e-12	0.259083	0.596	0.55	9.22005e-08	2
Il18rap	7.54718e-22	0.258792	0.77	0.672	1.78513e-17	2
Ccr5	2.2464e-07	0.253098	0.437	0.405	0.0053134	2
Ms4a6b	3.43373e-31	0.252489	0.995	0.98	8.12179e-27	2
Dapl1	1.55221e-144	1.89995	0.841	0.479	3.67144e-140	3
Sell	5.837e-214	1.55098	0.93	0.42	1.38063e-209	3
Rgs10	7.17066e-198	1.48979	0.757	0.243	1.69608e-193	3
Ccr7	1.9507e-239	1.41698	0.578	0.1	4.61399e-235	3
Tcf7	6.0564e-182	1.38589	0.92	0.456	1.43252e-177	3
Actn1	2.60213e-190	1.31511	0.677	0.187	6.15482e-186	3
Jun	1.18877e-108	1.23893	0.64	0.254	2.8118e-104	3
Cd69	2.95957e-85	1.19408	0.702	0.373	7.00026e-81	3
Rflnb	5.978e-182	1.09244	0.449	0.074	1.41398e-177	3
Nsg2	3.36817e-188	1.05499	0.501	0.092	7.96673e-184	3
Ltb	8.8937e-144	1.04701	0.998	0.802	2.10363e-139	3
Id3	7.11917e-103	1.02995	0.492	0.149	1.6839e-98	3
Lef1	2.63941e-94	1.02983	0.869	0.588	6.24299e-90	3
Ms4a4c	1.56856e-72	1.01337	0.61	0.295	3.71013e-68	3
Rplp1	5.26402e-288	0.993177	1	1	1.2451e-283	3
Emb	3.76844e-95	0.959135	0.843	0.496	8.9135e-91	3
Eef1b2	4.36785e-224	0.947688	1	0.997	1.03313e-219	3
Tmem108	2.54467e-132	0.934081	0.424	0.09	6.01891e-128	3
Rplp2	3.67002e-273	0.844309	1	1	8.6807e-269	3
Rpsa	8.3497e-244	0.841391	1	1	1.97495e-239	3
Il6ra	2.76594e-117	0.83785	0.374	0.079	6.54229e-113	3
Ighm	3.41388e-105	0.820264	0.816	0.444	8.07484e-101	3
Rapgef6	9.76114e-67	0.798928	0.796	0.551	2.3088e-62	3
Bcl2	1.16389e-48	0.794001	0.462	0.213	2.75294e-44	3
Fos	3.71932e-53	0.783022	0.409	0.167	8.7973e-49	3
Eef1g	8.28892e-116	0.777689	0.99	0.911	1.96058e-111	3
Mif	1.98302e-89	0.774622	0.953	0.763	4.69043e-85	3
Hmgn1	9.48553e-61	0.753123	0.586	0.283	2.24361e-56	3
Hspe1	1.39178e-87	0.740116	0.96	0.82	3.29198e-83	3
Fam169b	3.08782e-68	0.737029	0.461	0.177	7.30362e-64	3
Gas5	3.25174e-94	0.73615	0.992	0.919	7.69134e-90	3
Kcnq1ot1	1.46962e-38	0.729972	0.472	0.25	3.47609e-34	3
Ly6e	5.97877e-92	0.727864	0.993	0.868	1.41416e-87	3
Gpr183	1.33361e-60	0.72646	0.539	0.235	3.15438e-56	3
Inpp4b	5.51742e-72	0.723265	0.427	0.148	1.30504e-67	3
Ppp1r14b	2.46908e-56	0.72317	0.707	0.432	5.84012e-52	3
Atp1b1	2.6667e-99	0.72315	0.288	0.054	6.30754e-95	3
Kbtbd11	5.33834e-63	0.713351	0.556	0.25	1.26268e-58	3
Il7r	2.48243e-46	0.703786	0.806	0.526	5.87169e-42	3
Cd2ap	9.16187e-90	0.698533	0.384	0.102	2.16706e-85	3
Eef1a1	1.79302e-233	0.696048	1	1	4.24102e-229	3
Rplp0	4.32586e-203	0.681343	1	1	1.0232e-198	3
Peli1	2.9118e-47	0.680155	0.824	0.633	6.88729e-43	3
Chd3	3.4558e-55	0.675634	0.829	0.568	8.17401e-51	3
Npm1	8.84387e-117	0.668303	0.997	0.988	2.09184e-112	3
Ssh2	2.13211e-42	0.657714	0.625	0.386	5.04308e-38	3
Satb1	1.34567e-54	0.651535	0.894	0.728	3.18291e-50	3
Foxp1	2.63468e-56	0.650021	0.899	0.7	6.23181e-52	3
Myb	3.39653e-61	0.641445	0.288	0.081	8.03381e-57	3
Slamf6	4.58444e-43	0.641076	0.575	0.317	1.08436e-38	3
Rack1	1.24795e-190	0.636575	1	1	2.95177e-186	3
Pim2	2.56015e-45	0.63363	0.367	0.149	6.05553e-41	3
Art2b	1.00136e-48	0.633275	0.464	0.212	2.36851e-44	3
Il6st	2.83309e-73	0.628824	0.353	0.102	6.7011e-69	3
Traf1	8.31821e-39	0.622805	0.63	0.395	1.96751e-34	3
Myc	5.46644e-68	0.621207	0.325	0.093	1.29298e-63	3
Sidt1	1.3214e-43	0.610262	0.704	0.463	3.12551e-39	3
Gnl3	3.20162e-46	0.610109	0.479	0.229	7.5728e-42	3
Dgka	3.37488e-42	0.600966	0.76	0.529	7.9826e-38	3
Limd2	6.74664e-76	0.598362	0.997	0.945	1.59578e-71	3
Zfp36l1	9.55276e-39	0.594489	0.807	0.597	2.25952e-34	3
Fam78a	1.1935e-35	0.589107	0.648	0.425	2.82298e-31	3
Rcsd1	4.93674e-38	0.584034	0.554	0.315	1.16769e-33	3
Tnfsf8	7.78942e-86	0.581211	0.265	0.051	1.84243e-81	3
Tpt1	4.40122e-218	0.578979	1	1	1.04102e-213	3
Pdk1	2.15189e-48	0.577704	0.332	0.122	5.08986e-44	3
Zbtb20	4.08562e-55	0.573239	0.283	0.083	9.66371e-51	3
Ipcef1	6.63033e-31	0.572439	0.611	0.397	1.56827e-26	3
Pik3ip1	7.36047e-57	0.572284	0.27	0.075	1.74097e-52	3
Uba52	1.54451e-107	0.570504	1	0.996	3.65322e-103	3
Snhg1	2.02022e-33	0.566772	0.586	0.357	4.77843e-29	3
Ppp1r15a	6.71786e-27	0.566504	0.503	0.314	1.58897e-22	3
Foxo1	8.2238e-38	0.566153	0.521	0.285	1.94518e-33	3
Snhg8	3.03671e-31	0.558712	0.779	0.621	7.18274e-27	3
Btg1	2.55168e-71	0.558504	1	0.994	6.03549e-67	3
Cct6a	4.715e-21	0.55834	0.791	0.65	1.11524e-16	3
Sesn3	3.84139e-32	0.55536	0.464	0.256	9.08604e-28	3
Nfkbia	3.78466e-14	0.552936	0.643	0.528	8.95185e-10	3
Mrpl23	1.32511e-33	0.551707	0.678	0.464	3.13429e-29	3
Fbl	2.01979e-34	0.550363	0.665	0.442	4.7774e-30	3
Dennd2d	1.35195e-43	0.549509	0.377	0.157	3.19776e-39	3
Cd27	4.77775e-40	0.546771	0.826	0.599	1.13008e-35	3
Evl	5.85099e-38	0.544309	0.836	0.65	1.38393e-33	3
Mycbp2	1.52266e-31	0.543893	0.707	0.507	3.60154e-27	3
Fam241a	6.19975e-24	0.543214	0.449	0.277	1.46643e-19	3
Plac8	5.72948e-39	0.542282	0.946	0.786	1.35519e-34	3
Hsp90ab1	3.98718e-76	0.538152	1	0.992	9.43088e-72	3
Dph5	6.30855e-38	0.533537	0.358	0.157	1.49216e-33	3
Smc4	2.72508e-23	0.532737	0.714	0.521	6.44564e-19	3
Smad7	4.63306e-22	0.526012	0.657	0.497	1.09586e-17	3
Xist	7.58083e-26	0.525909	0.893	0.805	1.79309e-21	3
Ssbp2	1.41291e-61	0.520989	0.271	0.071	3.34195e-57	3
Nme2	1.47829e-58	0.519734	0.988	0.967	3.4966e-54	3
Scml4	5.80167e-42	0.519379	0.384	0.163	1.37227e-37	3
AC149090.1	3.65299e-20	0.517292	0.698	0.544	8.64042e-16	3
Trim12a	1.21732e-32	0.515542	0.714	0.493	2.87932e-28	3
Ctss	2.49154e-31	0.515463	0.586	0.357	5.89323e-27	3
C1qbp	1.48323e-28	0.503041	0.553	0.332	3.50828e-24	3
Wdr43	9.91011e-29	0.494744	0.558	0.346	2.34404e-24	3
Wdr89	1.77868e-26	0.49378	0.667	0.491	4.20712e-22	3
Ifi27l2a	8.4041e-32	0.493037	0.94	0.822	1.98782e-27	3
Eomes	6.41131e-28	0.49132	0.385	0.199	1.51647e-23	3
Tubb5	2.27207e-70	0.490972	0.972	0.866	5.37413e-66	3
Ddx18	4.46853e-27	0.490652	0.61	0.399	1.05694e-22	3
Ikbke	2.86109e-36	0.486184	0.345	0.15	6.76733e-32	3
Utrn	2.12801e-25	0.48603	0.67	0.478	5.03338e-21	3
Fubp1	2.45039e-22	0.48237	0.645	0.484	5.79591e-18	3
BE692007	9.96856e-25	0.480811	0.647	0.448	2.35786e-20	3
Trp53	1.07976e-22	0.476772	0.655	0.482	2.55395e-18	3
Hvcn1	2.19159e-30	0.475358	0.372	0.181	5.18376e-26	3
Map4k4	4.43486e-22	0.47496	0.647	0.472	1.04898e-17	3
Nsa2	2.53625e-48	0.474321	0.983	0.943	5.99898e-44	3
Mybbp1a	4.55985e-33	0.473996	0.404	0.197	1.07854e-28	3
Eif4a1	1.18272e-36	0.471664	0.95	0.807	2.79748e-32	3
Prrc2c	1.19139e-32	0.471278	0.906	0.784	2.818e-28	3
Skp1a	7.74321e-22	0.46673	0.631	0.471	1.8315e-17	3
Tcf12	5.48688e-23	0.465482	0.496	0.317	1.29781e-18	3
Nop58	1.88183e-22	0.464739	0.497	0.326	4.4511e-18	3
Nolc1	1.67618e-26	0.462318	0.409	0.221	3.96467e-22	3
Trbc2	2.27908e-57	0.46154	1	0.998	5.39071e-53	3
Cd5	1.26341e-22	0.457598	0.729	0.554	2.98835e-18	3
Nop10	6.53696e-36	0.454736	0.926	0.831	1.54619e-31	3
Naca	7.57305e-76	0.4517	0.998	0.998	1.79125e-71	3
Zfp36	3.8979e-16	0.450706	0.585	0.44	9.21969e-12	3
Rasgrp1	1.24147e-19	0.44732	0.504	0.342	2.93646e-15	3
Saraf	5.41949e-33	0.445025	0.948	0.863	1.28187e-28	3
Eif3e	7.53636e-39	0.442218	0.973	0.909	1.78258e-34	3
Spint2	1.11352e-27	0.439659	0.32	0.154	2.63382e-23	3
Il4ra	1.89846e-41	0.438595	0.283	0.1	4.49042e-37	3
Rhoh	1.70054e-22	0.435869	0.821	0.706	4.02229e-18	3
Hnrnpa0	5.46467e-40	0.43569	0.97	0.895	1.29256e-35	3
Eif4a2	2.87871e-19	0.434097	0.771	0.656	6.80901e-15	3
Grcc10	1.02654e-35	0.432547	0.965	0.883	2.42807e-31	3
Chd2	4.65807e-18	0.43179	0.631	0.463	1.10177e-13	3
Dkc1	1.81961e-21	0.431149	0.447	0.279	4.30392e-17	3
Junb	1.03758e-26	0.430236	0.931	0.85	2.45419e-22	3
Ifngas1	2.3194e-40	0.430192	0.266	0.09	5.48607e-36	3
Itpkb	1.87087e-19	0.428213	0.546	0.382	4.42518e-15	3
Ddx21	8.02309e-24	0.425926	0.765	0.597	1.8977e-19	3
Pcgf5	7.80093e-23	0.425203	0.296	0.147	1.84515e-18	3
Srm	3.15691e-35	0.425046	0.281	0.108	7.46704e-31	3
Filip1l	1.53925e-29	0.422643	0.258	0.103	3.64079e-25	3
Impdh2	2.3148e-16	0.421693	0.467	0.321	5.47519e-12	3
Slc38a2	6.20549e-22	0.421023	0.874	0.775	1.46778e-17	3
Bclaf1	1.27188e-19	0.420714	0.702	0.542	3.00838e-15	3
Il27ra	9.59292e-21	0.419391	0.469	0.301	2.26901e-16	3
R3hdm1	7.82592e-19	0.417055	0.534	0.368	1.85107e-14	3
Sipa1l1	1.08893e-26	0.416191	0.333	0.162	2.57564e-22	3
Ikbkb	1.43244e-16	0.415536	0.528	0.377	3.38816e-12	3
Zfas1	9.47615e-17	0.415104	0.57	0.419	2.24139e-12	3
Hspa9	2.97992e-20	0.41464	0.377	0.219	7.04841e-16	3
Srpk1	3.84631e-24	0.409305	0.762	0.588	9.09767e-20	3
Atic	1.57538e-18	0.408865	0.415	0.26	3.72624e-14	3
Stat1	3.56375e-11	0.407956	0.601	0.5	8.42934e-07	3
Bola2	5.41581e-20	0.405552	0.899	0.796	1.281e-15	3
Npc2	1.98753e-32	0.404815	0.956	0.904	4.70112e-28	3
Pde3b	9.61444e-22	0.40303	0.457	0.28	2.2741e-17	3
Alkbh1	1.9598e-19	0.401569	0.427	0.264	4.63552e-15	3
Nme1	1.09996e-22	0.400627	0.873	0.732	2.60174e-18	3
Vps13a	1.10143e-17	0.398029	0.437	0.28	2.60522e-13	3
Slc38a1	4.51377e-15	0.398021	0.581	0.446	1.06764e-10	3
Pecam1	1.72687e-30	0.396913	0.261	0.105	4.08458e-26	3
Fus	1.50747e-22	0.39584	0.821	0.681	3.56563e-18	3
Scaf11	1.84752e-12	0.395344	0.658	0.55	4.36993e-08	3
Rasa2	2.0544e-15	0.393855	0.367	0.231	4.85927e-11	3
Ddx5	1.21762e-42	0.393398	0.995	0.996	2.88004e-38	3
Arhgap15	6.55227e-19	0.392359	0.752	0.603	1.54981e-14	3
Tmsb10	1.62967e-100	0.3909	1	1	3.85466e-96	3
Huwe1	6.52128e-16	0.390786	0.533	0.385	1.54248e-11	3
Abcg1	3.40585e-18	0.389212	0.36	0.208	8.05586e-14	3
Fchsd2	1.46536e-23	0.387574	0.31	0.153	3.46601e-19	3
Romo1	3.18446e-18	0.386912	0.759	0.597	7.53221e-14	3
Epb41l4aos	1.27701e-23	0.386837	0.404	0.222	3.02052e-19	3
Zeb1	2.30604e-21	0.384052	0.318	0.167	5.45448e-17	3
Tmem243	1.49729e-15	0.381757	0.526	0.38	3.54154e-11	3
Hnrnpa1	6.70506e-19	0.377186	0.853	0.723	1.58595e-14	3
Bach2	2.79769e-23	0.376753	0.255	0.113	6.61738e-19	3
Snrpf	2.47931e-25	0.375888	0.953	0.873	5.86432e-21	3
Hdac7	8.68506e-15	0.375516	0.645	0.496	2.05428e-10	3
Zcchc7	1.40242e-15	0.373741	0.66	0.524	3.31715e-11	3
Elf1	1.1374e-19	0.3706	0.871	0.765	2.69029e-15	3
G3bp1	3.60553e-15	0.370203	0.707	0.579	8.52816e-11	3
Srsf6	6.43214e-17	0.370097	0.647	0.491	1.52139e-12	3
1110038B12Rik	1.20009e-15	0.370013	0.317	0.188	2.83857e-11	3
Camk2d	6.31148e-15	0.3695	0.4	0.263	1.49286e-10	3
Lcn4	1.03468e-14	0.368203	0.564	0.405	2.44733e-10	3
Smg1	1.46029e-14	0.368133	0.549	0.414	3.45403e-10	3
Mbnl1	4.2001e-35	0.367873	0.997	0.982	9.9345e-31	3
Eef1d	1.16215e-27	0.365168	0.973	0.924	2.74883e-23	3
H2-Ke6	1.03773e-15	0.363419	0.487	0.333	2.45454e-11	3
Ttc3	1.46363e-18	0.362337	0.333	0.186	3.46193e-14	3
Srrm2	1.90689e-23	0.362245	0.933	0.877	4.51038e-19	3
Cd55	2.01618e-20	0.359466	0.258	0.125	4.76887e-16	3
Clk1	1.44567e-16	0.359297	0.858	0.783	3.41944e-12	3
Hipk1	1.56471e-11	0.358814	0.573	0.459	3.70101e-07	3
Ddx27	5.74167e-16	0.35862	0.395	0.252	1.35808e-11	3
Fau	2.42698e-109	0.357206	1	1	5.74054e-105	3
Tasor2	2.88038e-21	0.356615	0.265	0.128	6.81297e-17	3
Cd6	4.16319e-16	0.354012	0.749	0.599	9.84719e-12	3
Slc25a3	9.5429e-27	0.354001	0.97	0.916	2.25718e-22	3
Galnt11	4.94107e-23	0.353253	0.286	0.137	1.16871e-18	3
Tbxa2r	5.14666e-21	0.351971	0.35	0.188	1.21734e-16	3
Ndufaf4	1.01201e-19	0.350165	0.335	0.18	2.39372e-15	3
Rpgrip1	3.38961e-12	0.348874	0.384	0.262	8.01745e-08	3
Trpc4ap	7.91476e-10	0.34775	0.427	0.322	1.87208e-05	3
Atp5g1	1.75156e-20	0.347471	0.91	0.793	4.14297e-16	3
F2rl1	2.50173e-21	0.346983	0.271	0.13	5.91734e-17	3
Myh9	5.85361e-19	0.34612	0.921	0.859	1.38455e-14	3
Skil	1.21637e-18	0.345924	0.273	0.14	2.87707e-14	3
Gpx1	4.91263e-16	0.345092	0.757	0.622	1.16198e-11	3
Gar1	9.57697e-16	0.344551	0.375	0.231	2.26524e-11	3
Kmt2a	2.02467e-12	0.344329	0.67	0.545	4.78896e-08	3
Psme1	4.96017e-29	0.342947	0.997	0.948	1.17323e-24	3
Cbl	8.28782e-14	0.340917	0.508	0.376	1.96032e-09	3
Bzw2	6.55449e-13	0.340283	0.457	0.324	1.55033e-08	3
Pebp1	4.29135e-13	0.339638	0.685	0.573	1.01503e-08	3
Ncl	5.06965e-22	0.338959	0.963	0.893	1.19913e-17	3
Pdcd11	5.91842e-14	0.338195	0.332	0.205	1.39988e-09	3
Atp5g2	2.93005e-28	0.337623	0.987	0.952	6.93044e-24	3
Dpp4	4.12582e-15	0.336328	0.377	0.236	9.75881e-11	3
Tnfaip8	2.29661e-14	0.336011	0.616	0.463	5.43217e-10	3
Caprin1	1.68617e-12	0.335811	0.564	0.445	3.9883e-08	3
Snrpg	4.23207e-39	0.334526	1	0.991	1.00101e-34	3
Nrip1	1.07238e-13	0.333851	0.345	0.218	2.5365e-09	3
Txk	5.14598e-12	0.333839	0.76	0.67	1.21718e-07	3
Hspd1	1.00065e-16	0.333837	0.67	0.507	2.36684e-12	3
Mtln	2.92305e-21	0.332141	0.25	0.116	6.9139e-17	3
Smarca2	1.81866e-16	0.33188	0.375	0.225	4.30167e-12	3
Phip	2.07011e-12	0.331673	0.524	0.39	4.89643e-08	3
B4galnt1	1.26411e-18	0.331116	0.905	0.84	2.99001e-14	3
Smchd1	8.84215e-11	0.331032	0.73	0.613	2.09143e-06	3
Pabpc1	3.30664e-31	0.331004	0.997	0.984	7.82119e-27	3
Ablim1	1.16473e-18	0.330566	0.91	0.841	2.75493e-14	3
Rcc2	4.10422e-15	0.329632	0.407	0.263	9.70772e-11	3
Tuba4a	4.38167e-14	0.329244	0.494	0.343	1.0364e-09	3
Pkp4	1.13819e-13	0.328861	0.318	0.194	2.69215e-09	3
D830025C05Rik	1.49118e-13	0.328336	0.268	0.153	3.52709e-09	3
Arl5c	2.26751e-12	0.328048	0.521	0.38	5.36334e-08	3
Akap13	1.53876e-15	0.326047	0.911	0.847	3.63963e-11	3
Pde7a	2.99534e-11	0.32536	0.57	0.454	7.08488e-07	3
Ctla2a	8.14147e-08	0.32453	0.881	0.891	0.0019257	3
Celf2	1.53511e-16	0.324436	0.871	0.773	3.63099e-12	3
Top2b	1.88557e-15	0.323764	0.672	0.528	4.45994e-11	3
Noc2l	3.78594e-15	0.323106	0.345	0.21	8.95489e-11	3
Pou2f2	1.25141e-06	0.322588	0.332	0.251	0.0295996	3
Tra2a	8.97272e-13	0.321336	0.73	0.624	2.12232e-08	3
Znrf1	1.28317e-13	0.32002	0.352	0.22	3.03509e-09	3
Eif3i	4.32222e-15	0.319943	0.864	0.76	1.02233e-10	3
Gtpbp4	2.00601e-11	0.319895	0.486	0.366	4.74481e-07	3
Nifk	8.15717e-14	0.3185	0.372	0.242	1.92942e-09	3
Grk6	2.29871e-12	0.317354	0.566	0.438	5.43713e-08	3
2810004N23Rik	2.51261e-13	0.316818	0.415	0.281	5.94308e-09	3
Chd6	4.99734e-11	0.316449	0.258	0.156	1.18202e-06	3
Timm9	1.10822e-13	0.315563	0.288	0.17	2.62128e-09	3
Mgst2	1.25756e-11	0.315309	0.529	0.39	2.97451e-07	3
Cox7a2l	2.4746e-24	0.315271	0.987	0.953	5.85317e-20	3
Ifi203	2.33329e-14	0.314714	0.874	0.796	5.51894e-10	3
Matr3	1.67599e-12	0.31434	0.616	0.48	3.96423e-08	3
Pgs1	5.54425e-17	0.313825	0.35	0.202	1.31138e-12	3
Snhg12	1.54328e-13	0.312743	0.327	0.2	3.65032e-09	3
Prdx6	9.00218e-13	0.312392	0.695	0.563	2.12929e-08	3
Taf1d	2.93425e-10	0.311648	0.608	0.503	6.94038e-06	3
Apobec3	8.94081e-13	0.31118	0.767	0.657	2.11477e-08	3
Tcof1	1.64354e-10	0.310745	0.57	0.449	3.88747e-06	3
Utp14a	9.90653e-12	0.309672	0.333	0.22	2.34319e-07	3
Arhgef1	3.49401e-16	0.309081	0.894	0.845	8.26439e-12	3
Set	5.5486e-22	0.307771	0.956	0.909	1.31241e-17	3
Trmt112	9.51817e-13	0.307537	0.836	0.761	2.25133e-08	3
Ddx6	1.05731e-12	0.307317	0.765	0.656	2.50086e-08	3
Tspan13	4.0075e-14	0.307017	0.504	0.352	9.47894e-10	3
Numa1	1.74316e-11	0.305376	0.471	0.342	4.12309e-07	3
Nop56	3.67101e-10	0.304975	0.504	0.394	8.68305e-06	3
Ppm1h	1.10528e-08	0.303732	0.389	0.289	0.000261431	3
Cyb5a	8.90551e-13	0.303615	0.653	0.51	2.10642e-08	3
Psme2	6.78561e-17	0.303486	0.931	0.862	1.605e-12	3
Retreg1	1.61669e-10	0.302679	0.357	0.243	3.82396e-06	3
Man1a	7.47757e-12	0.302577	0.444	0.314	1.76867e-07	3
Rictor	6.1403e-10	0.302447	0.513	0.396	1.45237e-05	3
Tra2b	1.52426e-16	0.300667	0.916	0.848	3.60534e-12	3
Shmt2	1.26521e-15	0.299763	0.251	0.135	2.99259e-11	3
Bbc3	8.4804e-11	0.298809	0.271	0.166	2.00587e-06	3
Mrps34	9.46547e-12	0.298414	0.476	0.345	2.23887e-07	3
Tbc1d1	3.08046e-10	0.298206	0.414	0.307	7.2862e-06	3
Cct3	4.61285e-11	0.297425	0.605	0.475	1.09108e-06	3
Klhdc1	1.08711e-12	0.297354	0.275	0.161	2.57135e-08	3
Eif5	2.78113e-16	0.29574	0.859	0.74	6.5782e-12	3
Rnaset2a	5.67035e-11	0.295721	0.762	0.653	1.34121e-06	3
Mat2a	6.97977e-11	0.295512	0.585	0.464	1.65093e-06	3
Macf1	1.09031e-10	0.294242	0.811	0.729	2.57892e-06	3
Shisa5	8.03552e-28	0.293788	1	0.986	1.90064e-23	3
Tpr	1.06207e-11	0.29354	0.851	0.775	2.51212e-07	3
Mrpl52	5.58975e-14	0.292434	0.889	0.786	1.32214e-09	3
Dguok	2.4718e-11	0.290952	0.529	0.393	5.84656e-07	3
Tent5a	5.13647e-09	0.290907	0.442	0.327	0.000121493	3
Neurl3	1.05095e-14	0.290027	0.288	0.162	2.48581e-10	3
Mia2	2.56948e-10	0.290007	0.427	0.315	6.07759e-06	3
Eif5a	1.43175e-19	0.289754	0.961	0.911	3.38652e-15	3
Zfp292	6.36736e-12	0.288303	0.549	0.414	1.50607e-07	3
Mitd1	8.71691e-10	0.287773	0.524	0.41	2.06181e-05	3
Lbh	3.74494e-08	0.287158	0.598	0.5	0.000885792	3
Sun2	2.40706e-10	0.28684	0.513	0.376	5.69342e-06	3
Hnrnph1	3.80511e-08	0.28665	0.541	0.441	0.000900022	3
Timm8a1	3.35931e-13	0.286602	0.27	0.157	7.94578e-09	3
Rtcb	2.93788e-09	0.284934	0.477	0.365	6.94896e-05	3
Mrto4	1.0759e-14	0.284805	0.307	0.179	2.54483e-10	3
Fam102a	1.44585e-11	0.284219	0.33	0.213	3.41986e-07	3
Vars	5.32716e-11	0.283737	0.263	0.163	1.26003e-06	3
Rassf2	1.51312e-12	0.282916	0.389	0.255	3.57897e-08	3
Trac	5.79195e-12	0.28012	0.921	0.876	1.36997e-07	3
Grap2	2.5756e-12	0.27947	0.687	0.573	6.09206e-08	3
Luc7l2	6.63746e-11	0.278329	0.834	0.743	1.56996e-06	3
Tbl1x	2.21587e-11	0.277405	0.342	0.226	5.24119e-07	3
Nsmce1	4.82485e-06	0.276676	0.414	0.332	0.114122	3
Eif4b	2.21264e-10	0.27622	0.558	0.44	5.23356e-06	3
Pop5	1.80399e-10	0.275788	0.6	0.471	4.26698e-06	3
Wnk1	6.68739e-10	0.274968	0.712	0.623	1.58177e-05	3
Tle4	1.22185e-07	0.274958	0.658	0.585	0.00289003	3
Washc3	4.69808e-08	0.274653	0.459	0.361	0.00111124	3
Tet3	4.34141e-10	0.274531	0.357	0.246	1.02687e-05	3
Rlim	9.03627e-10	0.273979	0.39	0.275	2.13735e-05	3
Mrps5	3.36491e-10	0.273335	0.307	0.202	7.95901e-06	3
Jarid2	1.36463e-07	0.272022	0.37	0.277	0.00322775	3
Usf2	6.57806e-09	0.271821	0.576	0.466	0.000155591	3
Birc2	3.57244e-08	0.271441	0.437	0.33	0.00084499	3
Rfx7	1.12904e-09	0.270581	0.417	0.295	2.67052e-05	3
Prkd2	2.31553e-10	0.270459	0.39	0.273	5.47692e-06	3
Dtd1	9.42052e-11	0.270224	0.303	0.195	2.22824e-06	3
Sf3b3	3.12586e-08	0.26931	0.504	0.403	0.00073936	3
Ldlrap1	1.15969e-12	0.269033	0.275	0.162	2.743e-08	3
Ddx3x	2.16408e-09	0.26866	0.511	0.388	5.11871e-05	3
Mrps28	1.0386e-11	0.26846	0.265	0.159	2.4566e-07	3
Rbbp6	8.38211e-09	0.267143	0.553	0.439	0.000198262	3
Dock8	8.47656e-09	0.26701	0.575	0.472	0.000200496	3
Birc6	2.12295e-08	0.266094	0.673	0.573	0.00050214	3
Stap1	4.11242e-08	0.265916	0.497	0.394	0.00097271	3
Ssr4	2.90062e-09	0.265761	0.843	0.762	6.86083e-05	3
Ikzf1	8.42572e-11	0.265302	0.804	0.714	1.99294e-06	3
Rfc1	2.18226e-08	0.264968	0.338	0.239	0.00051617	3
Park7	3.68639e-13	0.264504	0.881	0.795	8.71942e-09	3
Msi2	1.96621e-07	0.26437	0.343	0.254	0.00465067	3
Eif3b	8.21619e-09	0.264184	0.417	0.313	0.000194338	3
Srsf5	2.17575e-12	0.264062	0.908	0.881	5.1463e-08	3
Rp9	1.12273e-10	0.264029	0.767	0.658	2.6556e-06	3
Gramd4	6.99265e-09	0.263517	0.313	0.215	0.000165397	3
Sptbn1	1.4807e-07	0.263141	0.561	0.47	0.0035023	3
Agfg1	1.83651e-09	0.26275	0.4	0.289	4.3439e-05	3
Slc25a36	3.85861e-11	0.262522	0.27	0.163	9.12678e-07	3
Eprs	1.39728e-08	0.262406	0.429	0.323	0.000330499	3
Dtx1	3.83416e-07	0.261653	0.501	0.412	0.00906894	3
Vps37b	3.80234e-06	0.261514	0.479	0.395	0.0899367	3
Rbm26	4.92315e-10	0.261394	0.333	0.223	1.16447e-05	3
Lsm7	2.20448e-08	0.261204	0.544	0.441	0.000521426	3
2810013P06Rik	4.59704e-08	0.260514	0.417	0.31	0.00108734	3
Prmt1	1.17104e-07	0.260345	0.556	0.443	0.00276987	3
Ube2d2a	1.94745e-10	0.260332	0.806	0.723	4.60631e-06	3
Themis	2.87567e-07	0.259889	0.687	0.61	0.00680181	3
Ndufa12	1.22234e-08	0.259305	0.63	0.525	0.000289121	3
Tgfbr2	2.99335e-07	0.258453	0.491	0.4	0.00708016	3
Eef2	8.70575e-26	0.257792	1	0.996	2.05917e-21	3
Bptf	7.80578e-09	0.25756	0.7	0.601	0.00018463	3
Pa2g4	7.95225e-10	0.257159	0.576	0.443	1.88095e-05	3
Smim4	8.72945e-10	0.257134	0.548	0.427	2.06478e-05	3
Sit1	2.61446e-09	0.256653	0.308	0.212	6.18398e-05	3
Setx	8.85022e-08	0.256295	0.449	0.348	0.00209334	3
Cebpz	8.89726e-07	0.255443	0.544	0.453	0.0210447	3
Mta3	2.39654e-07	0.255047	0.497	0.399	0.00566854	3
Crlf3	2.72966e-07	0.254744	0.765	0.705	0.00645646	3
Sfxn1	1.45046e-08	0.254685	0.404	0.295	0.000343077	3
Mettl9	5.98806e-10	0.254602	0.281	0.181	1.41636e-05	3
Twistnb	1.45792e-08	0.254543	0.472	0.363	0.000344842	3
Zfp280d	1.50302e-08	0.253785	0.275	0.185	0.00035551	3
Pigp	6.85197e-11	0.253775	0.308	0.196	1.6207e-06	3
Phgdh	7.42543e-09	0.253366	0.405	0.294	0.000175634	3
Cd3d	5.96613e-30	0.253229	1	0.996	1.41117e-25	3
Rnf138	4.23054e-07	0.253167	0.704	0.594	0.0100065	3
Prpf4b	5.06435e-08	0.252943	0.734	0.65	0.00119787	3
Arglu1	2.90282e-08	0.252909	0.739	0.653	0.000686603	3
Cbx4	3.8375e-08	0.252104	0.36	0.264	0.000907685	3
Cd7	1.51156e-12	0.251896	0.595	0.425	3.57529e-08	3
Usp34	2.765e-08	0.25166	0.548	0.429	0.000654006	3
4932438A13Rik	4.49458e-07	0.251011	0.462	0.37	0.010631	3
Abce1	4.46306e-09	0.251007	0.298	0.2	0.000105565	3
Pip4k2a	8.94971e-09	0.250138	0.312	0.215	0.000211688	3
Esyt2	7.59846e-07	0.25006	0.548	0.458	0.0179726	3
S100a4	1.1593e-131	1.49221	0.995	0.851	2.7421e-127	4
Lgals3	1.67017e-120	1.45701	0.889	0.419	3.95045e-116	4
S100a6	2.7555e-109	1.15181	1	0.984	6.51758e-105	4
Vim	4.91511e-100	0.989852	0.995	0.882	1.16257e-95	4
Lgals1	5.05359e-114	0.959442	1	0.996	1.19533e-109	4
Anxa2	2.29822e-75	0.918986	0.945	0.622	5.43599e-71	4
Gzmb	4.7889e-61	0.898628	0.983	0.824	1.13272e-56	4
S100a11	7.89887e-87	0.854957	0.995	0.929	1.86832e-82	4
Pycard	1.89333e-72	0.772808	0.995	0.895	4.47828e-68	4
Anxa1	9.67087e-43	0.707114	0.517	0.221	2.28745e-38	4
Plac8	1.83475e-34	0.689912	0.947	0.791	4.33974e-30	4
Anxa5	4.89884e-52	0.687753	0.599	0.258	1.15872e-47	4
S100a10	3.47347e-108	0.683112	1	1	8.2158e-104	4
Crip1	1.7579e-79	0.677841	1	1	4.15797e-75	4
Actg1	1.43824e-81	0.653297	1	1	3.40187e-77	4
Prr13	4.46829e-48	0.644105	0.957	0.727	1.05688e-43	4
AA467197	6.70205e-40	0.629927	0.312	0.102	1.58524e-35	4
Pglyrp1	1.38293e-27	0.588419	0.784	0.553	3.27105e-23	4
Lsp1	6.32279e-69	0.570198	1	0.989	1.49553e-64	4
Gng2	1.31711e-39	0.570054	0.88	0.571	3.11535e-35	4
Gna15	3.3605e-40	0.56961	0.666	0.328	7.94859e-36	4
Itga1	2.94713e-34	0.55742	0.517	0.238	6.97085e-30	4
Capg	2.84464e-33	0.556858	0.392	0.16	6.72843e-29	4
Acot7	8.55685e-25	0.538333	0.601	0.354	2.02395e-20	4
Gzma	1.76725e-24	0.531568	1	1	4.18008e-20	4
Abracl	2.05038e-52	0.526063	0.995	0.958	4.84977e-48	4
Plek	3.36364e-27	0.52285	0.743	0.454	7.95601e-23	4
Ctla2b	5.83918e-18	0.520627	0.567	0.357	1.38114e-13	4
Cd48	3.8266e-48	0.515477	0.995	0.971	9.05105e-44	4
Myo1g	1.24207e-23	0.469184	0.692	0.421	2.93787e-19	4
Ccr2	4.01938e-22	0.46749	0.853	0.654	9.50703e-18	4
Klrd1	1.43327e-33	0.466875	0.99	0.983	3.39011e-29	4
Glrx	3.2374e-22	0.461911	0.546	0.313	7.65742e-18	4
Itgam	9.90024e-35	0.459839	0.375	0.14	2.3417e-30	4
Serpinb6b	2.7106e-16	0.452109	0.728	0.506	6.41138e-12	4
Sh3bgrl3	4.33844e-64	0.44611	1	0.999	1.02617e-59	4
Ptms	2.56686e-17	0.435672	0.661	0.428	6.0714e-13	4
Car5b	2.38233e-33	0.432125	0.399	0.159	5.63493e-29	4
Myl6	2.12985e-66	0.427091	1	1	5.03773e-62	4
Itgb7	5.51256e-24	0.423067	0.95	0.799	1.30389e-19	4
Ahnak	3.30278e-23	0.418923	0.995	0.913	7.81206e-19	4
Tagln2	7.88974e-21	0.4088	0.986	0.928	1.86616e-16	4
Actb	7.00541e-63	0.400165	1	1	1.65699e-58	4
Tspo	5.72039e-30	0.399325	0.99	0.932	1.35304e-25	4
Casp1	1.89277e-30	0.399031	0.373	0.149	4.47697e-26	4
Slamf7	1.50097e-18	0.397038	0.796	0.575	3.55024e-14	4
Efhd2	2.61397e-19	0.393424	0.851	0.646	6.18282e-15	4
Gstp3	7.38283e-18	0.389633	0.51	0.294	1.74626e-13	4
Arpc5	7.09103e-28	0.383116	0.995	0.955	1.67724e-23	4
Plp2	2.64575e-24	0.379085	0.469	0.224	6.25799e-20	4
S100a13	9.70471e-30	0.378029	0.993	0.955	2.29545e-25	4
Itgax	1.84657e-18	0.377894	0.68	0.414	4.36769e-14	4
40787	8.3429e-18	0.375657	0.774	0.529	1.97335e-13	4
Itgb1	1.54094e-18	0.373175	0.981	0.929	3.6448e-14	4
Polr1d	1.4327e-23	0.372153	0.959	0.878	3.38877e-19	4
Nkg7	1.71974e-46	0.370348	1	1	4.06771e-42	4
Txn1	6.81375e-23	0.36765	0.981	0.882	1.61166e-18	4
Pkp3	1.02495e-14	0.365757	0.562	0.36	2.42431e-10	4
Ctsd	1.19844e-29	0.364158	1	0.971	2.83467e-25	4
Gzmk	1.28847e-11	0.362598	0.611	0.426	3.04761e-07	4
Gapdh	1.97132e-31	0.361745	0.998	0.967	4.66276e-27	4
Tspan32	1.08436e-18	0.358771	0.49	0.27	2.56483e-14	4
Ech1	2.08133e-14	0.357501	0.745	0.528	4.92297e-10	4
Smdt1	2.7957e-21	0.357247	0.962	0.803	6.61267e-17	4
Arpc3	3.03482e-26	0.356474	1	0.964	7.17825e-22	4
Cyba	4.43023e-31	0.353499	1	0.994	1.04788e-26	4
Id2	1.38411e-18	0.352334	0.986	0.927	3.27383e-14	4
Coro1a	4.02489e-50	0.351522	1	1	9.52008e-46	4
Mrps16	2.83051e-15	0.351323	0.894	0.745	6.69501e-11	4
Rom1	7.31349e-21	0.347814	0.339	0.155	1.72986e-16	4
Reep5	2.75174e-19	0.34734	0.964	0.83	6.50869e-15	4
Psmb3	8.18482e-21	0.342337	0.988	0.897	1.93595e-16	4
Ass1	1.16544e-12	0.341521	0.524	0.326	2.75662e-08	4
Cox5b	2.58213e-26	0.34061	0.995	0.949	6.1075e-22	4
Ifng	4.55594e-12	0.338825	0.565	0.361	1.07762e-07	4
Slc36a3os	2.96746e-20	0.337223	0.334	0.154	7.01893e-16	4
Sec61b	1.78319e-25	0.335996	0.995	0.971	4.21778e-21	4
Akr1a1	1.02165e-13	0.335771	0.788	0.605	2.4165e-09	4
S1pr4	1.03646e-13	0.335211	0.889	0.701	2.45154e-09	4
Rilpl2	7.61282e-14	0.334211	0.565	0.361	1.80066e-09	4
Pomp	1.55198e-16	0.329328	0.959	0.836	3.6709e-12	4
Tmsb4x	4.70893e-82	0.328975	1	1	1.1138e-77	4
Cd52	4.98742e-45	0.325165	1	1	1.17967e-40	4
Myo1f	1.31971e-11	0.321707	0.671	0.484	3.1215e-07	4
Myadm	1.54659e-25	0.319528	0.267	0.098	3.65815e-21	4
Arpc4	9.75365e-15	0.31885	0.945	0.872	2.30703e-10	4
Anxa6	3.3205e-18	0.318046	0.983	0.895	7.85397e-14	4
Glipr1	2.49179e-11	0.31711	0.603	0.398	5.89383e-07	4
Ndufs8	1.46746e-12	0.31637	0.673	0.464	3.47098e-08	4
Bscl2	1.63378e-12	0.314362	0.632	0.441	3.86437e-08	4
Myl12a	1.44121e-22	0.312184	0.99	0.967	3.4089e-18	4
Sike1	2.84816e-12	0.312128	0.769	0.552	6.73675e-08	4
Pdlim2	1.15844e-12	0.309645	0.567	0.362	2.74007e-08	4
Glipr2	1.0217e-10	0.307521	0.832	0.645	2.41663e-06	4
Capzb	1.03985e-21	0.304977	0.983	0.948	2.45957e-17	4
Cfl1	1.23755e-31	0.30319	1	0.999	2.92719e-27	4
Jaml	5.39243e-12	0.301245	0.416	0.242	1.27547e-07	4
Esd	1.63582e-11	0.301134	0.88	0.703	3.86921e-07	4
Ly6a	6.3429e-13	0.300853	0.901	0.725	1.50029e-08	4
Lxn	2.14606e-18	0.299484	0.377	0.184	5.07607e-14	4
Mien1	1.59368e-12	0.299128	0.846	0.669	3.76953e-08	4
Sub1	1.05169e-20	0.298896	1	0.992	2.48757e-16	4
Ccl3	4.77678e-23	0.297103	0.262	0.099	1.12985e-18	4
Mrpl33	3.21843e-16	0.296945	0.981	0.897	7.61255e-12	4
Clta	1.11342e-15	0.296821	0.971	0.867	2.63357e-11	4
Ebp	5.76855e-12	0.295643	0.68	0.463	1.36444e-07	4
Surf1	1.11022e-12	0.294081	0.558	0.352	2.62601e-08	4
Sec61g	7.8947e-19	0.293941	0.99	0.955	1.86733e-14	4
Atox1	7.60401e-16	0.293851	0.964	0.865	1.79858e-11	4
Psmd8	1.24397e-11	0.292269	0.875	0.713	2.94237e-07	4
Csnk2b	3.55824e-11	0.290145	0.875	0.712	8.41629e-07	4
Gng10	1.3283e-10	0.289026	0.716	0.514	3.14183e-06	4
Cox6b1	2.90117e-20	0.28879	1	0.968	6.86215e-16	4
Cox5a	1.36866e-17	0.286024	0.995	0.932	3.23728e-13	4
Cdk6	2.72663e-11	0.285998	0.257	0.136	6.4493e-07	4
Ap2s1	7.40465e-12	0.285214	0.858	0.682	1.75142e-07	4
Commd4	6.25591e-11	0.284262	0.601	0.399	1.47971e-06	4
Txndc17	9.31766e-11	0.282544	0.837	0.656	2.20391e-06	4
Smap1	4.32017e-10	0.281838	0.817	0.641	1.02185e-05	4
AI662270	4.87437e-10	0.280212	0.692	0.504	1.15294e-05	4
Crot	3.26174e-10	0.279921	0.524	0.349	7.71499e-06	4
Lamtor4	7.527e-12	0.279598	0.774	0.57	1.78036e-07	4
Ppp1ca	1.25549e-21	0.279045	0.995	0.972	2.96962e-17	4
Gnb2	1.12615e-12	0.2783	0.962	0.834	2.66368e-08	4
Phf11b	2.13137e-12	0.277404	0.755	0.522	5.04134e-08	4
Rbm3	2.58256e-19	0.277358	0.99	0.972	6.10853e-15	4
Cxcr6	7.5062e-10	0.275849	0.784	0.609	1.77544e-05	4
Tmem14c	8.01379e-12	0.274318	0.892	0.699	1.8955e-07	4
Ufc1	6.04884e-11	0.273851	0.738	0.505	1.43073e-06	4
Sars	1.02874e-09	0.273222	0.808	0.636	2.43328e-05	4
Gnpda1	5.62725e-15	0.269484	0.413	0.225	1.33101e-10	4
Nrp1	2.74591e-12	0.268307	0.394	0.225	6.49489e-08	4
Pqlc3	9.90115e-15	0.267717	0.305	0.153	2.34192e-10	4
AW112010	4.53885e-16	0.262988	1	0.997	1.07357e-11	4
Fam89b	2.55199e-10	0.262259	0.716	0.519	6.03623e-06	4
Osbpl3	1.67171e-16	0.262048	0.38	0.193	3.95409e-12	4
Arf5	1.88325e-15	0.260397	0.988	0.929	4.45446e-11	4
Hip1	1.73764e-12	0.259581	0.305	0.161	4.11004e-08	4
Pstpip1	2.68933e-09	0.258917	0.599	0.404	6.36107e-05	4
Ccnd3	1.65663e-07	0.258436	0.904	0.822	0.00391843	4
Prex1	6.60219e-10	0.257186	0.75	0.549	1.56161e-05	4
Dap	3.87847e-07	0.256499	0.666	0.502	0.00917376	4
Prdx2	2.26689e-08	0.256466	0.736	0.571	0.000536188	4
Cst3	4.90078e-10	0.25491	0.74	0.534	1.15918e-05	4
Srgn	4.45213e-16	0.2543	1	0.986	1.05306e-11	4
Ptpn6	2.35414e-08	0.254041	0.805	0.62	0.000556825	4
Slc25a4	5.30025e-10	0.254019	0.877	0.668	1.25367e-05	4
Pfn1	5.12943e-33	0.253745	1	1	1.21326e-28	4
Serpinb6a	1.47094e-10	0.253696	0.293	0.165	3.47921e-06	4
Cuta	1.19841e-08	0.253141	0.851	0.675	0.00028346	4
Itm2b	6.2252e-24	0.251284	1	0.994	1.47245e-19	4
1810058I24Rik	3.98862e-10	0.250293	0.887	0.746	9.43428e-06	4
Ncf4	2.33369e-08	0.250047	0.589	0.412	0.000551987	4
Trdc	1.40884e-133	2.05329	0.784	0.257	3.33233e-129	5
Cd163l1	3.20415e-244	1.69885	0.477	0.04	7.57878e-240	5
Klre1	5.00675e-88	1.4527	0.832	0.411	1.18425e-83	5
Tyrobp	2.42817e-17	1.18177	0.267	0.124	5.74336e-13	5
Kcnj8	6.11034e-88	1.08946	0.557	0.166	1.44528e-83	5
Klrg1	6.56937e-63	1.03434	0.841	0.489	1.55385e-58	5
Klrb1c	1.57448e-39	1.00932	0.449	0.191	3.72412e-35	5
Trdv4	5.74922e-228	0.929006	0.284	0.01	1.35986e-223	5
Zeb2	4.64156e-41	0.799795	0.901	0.65	1.09787e-36	5
Klrc2	1.24778e-19	0.732272	0.568	0.404	2.95137e-15	5
Cx3cr1	5.73004e-38	0.719934	0.901	0.619	1.35533e-33	5
S1pr5	3.76964e-32	0.691779	0.747	0.487	8.91633e-28	5
Gzma	6.88589e-44	0.691509	1	1	1.62872e-39	5
Klrc1	1.71164e-26	0.675618	0.847	0.739	4.04854e-22	5
Fgl2	8.24006e-21	0.671684	0.347	0.176	1.94902e-16	5
Ifitm10	9.06673e-20	0.632193	0.622	0.473	2.14455e-15	5
Il18rap	6.98946e-25	0.607306	0.827	0.682	1.65322e-20	5
Klrk1	9.92588e-34	0.588757	0.955	0.839	2.34777e-29	5
Itga1	5.78653e-12	0.576396	0.381	0.248	1.36869e-07	5
Ccl5	4.33178e-46	0.536047	1	1	1.0246e-41	5
Ccl4	8.84496e-09	0.502358	0.568	0.479	0.00020921	5
G0s2	1.42516e-13	0.497811	0.349	0.202	3.37094e-09	5
Gzmm	3.94608e-06	0.497736	0.386	0.307	0.0933366	5
Bhlhe40	5.68546e-11	0.491696	0.44	0.32	1.34478e-06	5
Samd3	6.18583e-12	0.480357	0.341	0.213	1.46313e-07	5
Txnip	3.4459e-20	0.479898	0.935	0.905	8.15058e-16	5
Lrrk1	1.56689e-17	0.478725	0.46	0.287	3.70618e-13	5
Tmem37	1.58971e-12	0.456533	0.395	0.261	3.76014e-08	5
Ahnak	1.04911e-23	0.452108	0.983	0.914	2.48145e-19	5
F2r	1.90213e-07	0.443545	0.398	0.311	0.00449911	5
Osbpl3	1.09604e-11	0.439567	0.318	0.198	2.59246e-07	5
Wdr95	2.4038e-07	0.416073	0.483	0.404	0.0056857	5
Tespa1	7.20484e-10	0.41487	0.562	0.465	1.70416e-05	5
Stard10	7.96068e-09	0.412014	0.426	0.327	0.000188294	5
Txk	3.72111e-11	0.390948	0.756	0.674	8.80155e-07	5
Prf1	1.35744e-08	0.386886	0.653	0.607	0.000321074	5
As3mt	3.22778e-06	0.38073	0.389	0.299	0.0763468	5
Sgk1	2.38483e-09	0.377809	0.599	0.515	5.64084e-05	5
Nfic	2.83832e-08	0.377266	0.401	0.301	0.000671348	5
Ube2g2	5.35861e-11	0.371379	0.585	0.487	1.26747e-06	5
Pitpnc1	1.22875e-08	0.370005	0.662	0.607	0.000290637	5
Cited2	2.78005e-09	0.369798	0.713	0.669	6.57565e-05	5
AU020206	4.80373e-07	0.367464	0.44	0.367	0.0113623	5
Chsy1	3.14495e-07	0.366671	0.622	0.583	0.00743875	5
D16Ertd472e	8.64863e-06	0.343064	0.531	0.485	0.204566	5
Fcgrt	1.1275e-06	0.339866	0.372	0.278	0.0266688	5
Efhd2	4.83812e-07	0.33206	0.693	0.656	0.0114436	5
Epb41	4.80574e-05	0.326294	0.378	0.325	1	5
Mylip	5.76023e-05	0.318473	0.406	0.348	1	5
Atp2b1	4.00051e-07	0.313152	0.724	0.723	0.00946242	5
Itgal	2.73115e-10	0.311533	0.872	0.864	6.45999e-06	5
Cd226	2.00012e-06	0.308272	0.713	0.703	0.0473088	5
Dapk2	7.01461e-05	0.307981	0.403	0.344	1	5
Fyn	5.66692e-09	0.30661	0.858	0.862	0.00013404	5
Dock5	2.8898e-06	0.303829	0.281	0.198	0.0683525	5
Txndc5	0.000102446	0.301766	0.534	0.516	1	5
Tsc22d3	5.4952e-06	0.298954	0.619	0.584	0.129978	5
Itga4	8.8945e-11	0.298953	0.963	0.937	2.10381e-06	5
AY036118	4.2809e-14	0.297803	0.972	0.963	1.01256e-09	5
Zmiz1	3.85037e-06	0.294643	0.52	0.45	0.0910727	5
Mef2a	0.00114074	0.292986	0.398	0.372	1	5
Reep5	3.01513e-10	0.291997	0.866	0.837	7.13168e-06	5
Klf6	0.000464773	0.284319	0.611	0.607	1	5
Zyx	1.56366e-08	0.284178	0.849	0.842	0.000369852	5
Nod1	4.08493e-05	0.28238	0.332	0.267	0.966208	5
Klf2	5.50576e-15	0.281462	0.989	0.987	1.30228e-10	5
Ifngr1	1.8574e-07	0.28119	0.795	0.771	0.00439332	5
Atp2a3	0.000122036	0.276937	0.537	0.513	1	5
Cxcr6	2.71763e-05	0.276146	0.682	0.617	0.642802	5
Cd82	0.00091347	0.273646	0.557	0.566	1	5
Borcs7	1.26986e-05	0.27193	0.432	0.355	0.30036	5
Rap1gap2	0.000510589	0.271487	0.276	0.22	1	5
Mapre2	0.000380188	0.271437	0.426	0.399	1	5
Rora	0.00798212	0.270841	0.347	0.307	1	5
40787	0.000226202	0.266606	0.58	0.542	1	5
H2-Q7	5.37986e-16	0.265207	1	0.999	1.2725e-11	5
Jak1	1.68174e-08	0.263394	0.972	0.977	0.000397782	5
Itgb2	3.7697e-09	0.263153	0.898	0.899	8.91647e-05	5
Peak1	0.000841777	0.261866	0.491	0.457	1	5
Ppp3ca	0.0011088	0.261731	0.528	0.519	1	5
Adgre5	6.98809e-05	0.258681	0.744	0.732	1	5
Tbx21	0.000228044	0.257481	0.486	0.457	1	5
Capn2	0.000805337	0.252605	0.355	0.309	1	5
Dusp2	0.000419116	0.252074	0.79	0.778	1	5
Plec	4.85352e-05	0.250389	0.557	0.516	1	5
Ube2c	1.15414e-133	2.28023	0.792	0.198	2.72989e-129	6
Ccnb2	1.8872e-244	2.19231	0.789	0.121	4.46379e-240	6
Hmgb2	1.24608e-144	2.18683	1	0.992	2.94736e-140	6
Birc5	1.79301e-164	2.08601	0.827	0.201	4.241e-160	6
Cenpa	2.03595e-98	2.05924	0.82	0.369	4.81563e-94	6
Cks1b	4.75242e-224	1.96024	0.898	0.176	1.12409e-219	6
Lgals3	2.53686e-105	1.85578	0.919	0.428	6.00045e-101	6
Stmn1	3.21517e-135	1.77417	0.989	0.603	7.60485e-131	6
Pclaf	1.38736e-167	1.76827	0.919	0.252	3.28153e-163	6
Anxa2	4.71948e-116	1.63483	0.986	0.626	1.1163e-111	6
Cenpf	1.08659e-136	1.62107	0.496	0.072	2.57011e-132	6
Hmgn2	2.87651e-147	1.57802	0.951	0.332	6.80382e-143	6
Mki67	1.30505e-189	1.56248	0.813	0.145	3.08685e-185	6
Lmnb1	8.59121e-124	1.47622	0.887	0.289	2.03208e-119	6
Cdc20	1.80202e-130	1.46807	0.518	0.086	4.26232e-126	6
Cks2	1.43263e-63	1.4443	0.799	0.37	3.3886e-59	6
Gzmb	2.1332e-81	1.44296	0.965	0.828	5.04566e-77	6
Cdca8	2.13211e-165	1.38343	0.655	0.107	5.04309e-161	6
Lgals1	2.65064e-118	1.38302	1	0.996	6.26957e-114	6
Tubb4b	2.76585e-23	1.35936	0.806	0.524	6.54205e-19	6
Nucks1	3.12966e-94	1.33169	0.972	0.576	7.4026e-90	6
Vim	2.36472e-102	1.31793	1	0.884	5.59328e-98	6
Selenoh	6.55526e-115	1.31268	0.982	0.475	1.55051e-110	6
Tpx2	3.74913e-175	1.29874	0.567	0.073	8.86782e-171	6
Hmmr	8.53358e-154	1.2808	0.5	0.065	2.01845e-149	6
1500009L16Rik	1.15348e-167	1.23292	0.757	0.137	2.72832e-163	6
Hsp90b1	1.97052e-83	1.19097	0.982	0.746	4.66086e-79	6
Ptma	1.91629e-122	1.18158	1	0.998	4.5326e-118	6
Cenpe	1.24893e-163	1.16581	0.518	0.063	2.95409e-159	6
Cdkn3	3.18245e-224	1.15891	0.609	0.065	7.52744e-220	6
Top2a	5.35095e-47	1.15646	0.669	0.274	1.26566e-42	6
Cdca3	1.05357e-175	1.15346	0.648	0.093	2.49202e-171	6
Ccnb1	2.97497e-119	1.12563	0.444	0.065	7.03669e-115	6
H2afz	5.07235e-108	1.1099	1	0.997	1.19976e-103	6
Lockd	1.87326e-108	1.10723	0.789	0.213	4.43081e-104	6
Nusap1	4.17347e-42	1.10376	0.377	0.109	9.87151e-38	6
Tuba1b	2.26189e-43	1.10293	0.901	0.586	5.35004e-39	6
Ccna2	3.37427e-108	1.07824	0.511	0.092	7.98117e-104	6
Crip1	9.73988e-102	1.06615	1	1	2.30377e-97	6
Tuba1c	1.50725e-18	1.06506	0.641	0.36	3.5651e-14	6
Cenpw	8.30341e-115	1.06476	0.824	0.226	1.964e-110	6
Anp32e	1.39569e-70	1.04242	0.94	0.491	3.30121e-66	6
Cdk1	2.81378e-77	1.02577	0.518	0.119	6.65544e-73	6
Knstrn	2.60259e-189	1.02247	0.592	0.073	6.1559e-185	6
Gapdh	5.00774e-108	1.01785	1	0.967	1.18448e-103	6
Ran	7.36312e-88	0.999304	1	0.878	1.7416e-83	6
S100a6	7.39245e-43	0.994355	0.996	0.985	1.74854e-38	6
Txn1	6.25453e-87	0.987842	0.993	0.883	1.47938e-82	6
Fkbp2	1.34223e-111	0.987202	0.792	0.21	3.17478e-107	6
Ube2s	6.48559e-39	0.981689	0.901	0.645	1.53404e-34	6
H2afx	4.04937e-16	0.944413	0.602	0.33	9.57797e-12	6
S100a4	5.3758e-41	0.943519	0.968	0.855	1.27154e-36	6
Dut	8.09832e-45	0.941894	0.813	0.422	1.9155e-40	6
Smc2	4.9121e-83	0.941412	0.708	0.211	1.16186e-78	6
Calm3	2.20367e-74	0.934594	0.982	0.65	5.21235e-70	6
Lig1	6.82986e-106	0.911877	0.623	0.128	1.61547e-101	6
Ptms	7.93813e-52	0.900866	0.88	0.423	1.87761e-47	6
Lsm5	4.24214e-69	0.898364	0.975	0.717	1.00339e-64	6
Dap	3.25791e-58	0.881543	0.905	0.495	7.70594e-54	6
Tacc3	3.61303e-113	0.876731	0.542	0.097	8.54589e-109	6
Prc1	4.89283e-34	0.866279	0.373	0.121	1.1573e-29	6
Tubb5	3.79173e-35	0.847899	0.979	0.871	8.96858e-31	6
Dbi	5.81569e-57	0.845376	0.94	0.575	1.37559e-52	6
Hmgb1	1.09174e-86	0.844101	1	0.985	2.58229e-82	6
H2afv	1.05775e-58	0.84164	0.986	0.786	2.50189e-54	6
Cep55	4.00806e-205	0.840882	0.5	0.045	9.48027e-201	6
Mcm7	1.24181e-54	0.834823	0.658	0.227	2.93724e-50	6
Anp32b	8.75516e-61	0.817945	0.989	0.821	2.07086e-56	6
Sdf2l1	4.62329e-77	0.816311	0.761	0.243	1.09355e-72	6
Rad21	1.89185e-43	0.813507	0.831	0.434	4.4748e-39	6
Ddx39	6.51954e-62	0.805431	0.877	0.397	1.54207e-57	6
Cmtm7	4.72269e-49	0.799648	0.905	0.528	1.11706e-44	6
Actg1	1.49292e-88	0.796889	1	1	3.5312e-84	6
Alyref	9.82222e-58	0.793515	0.919	0.542	2.32325e-53	6
Pycard	7.88307e-55	0.791542	1	0.897	1.86458e-50	6
Ppia	7.66328e-105	0.783759	1	1	1.8126e-100	6
Pdia6	3.52425e-57	0.782496	0.842	0.363	8.3359e-53	6
Tmpo	6.16655e-43	0.766767	0.817	0.405	1.45857e-38	6
Mcm3	9.33675e-47	0.763836	0.567	0.198	2.20842e-42	6
Dlgap5	6.75408e-112	0.763047	0.486	0.079	1.59754e-107	6
Calr	4.23981e-45	0.761694	0.982	0.735	1.00284e-40	6
Banf1	2.91717e-56	0.756964	0.972	0.642	6.89999e-52	6
Atpif1	4.1693e-53	0.756401	0.93	0.495	9.86164e-49	6
Mcm5	1.63456e-68	0.752695	0.585	0.157	3.86621e-64	6
Hmgb3	2.0471e-125	0.746518	0.528	0.082	4.84201e-121	6
Hspa5	4.79645e-33	0.744985	0.944	0.693	1.1345e-28	6
Rdm1	4.48068e-79	0.738736	0.687	0.192	1.05982e-74	6
Capg	1.18914e-67	0.731289	0.585	0.156	2.81268e-63	6
S100a11	1.4542e-49	0.728849	0.993	0.93	3.43961e-45	6
Ckap2	3.56203e-149	0.722322	0.437	0.048	8.42527e-145	6
Spc24	8.21578e-122	0.718245	0.62	0.109	1.94328e-117	6
Gzmk	2.35908e-33	0.711177	0.771	0.422	5.57994e-29	6
Knl1	1.42046e-103	0.702454	0.405	0.059	3.35981e-99	6
Cox5b	2.55015e-70	0.701059	1	0.95	6.03187e-66	6
Plp2	1.24467e-68	0.698326	0.708	0.219	2.94403e-64	6
Mcm6	8.11008e-37	0.69472	0.549	0.214	1.91828e-32	6
Asf1b	3.60374e-111	0.691143	0.577	0.103	8.52392e-107	6
Lsm4	8.77385e-48	0.685297	0.972	0.739	2.07528e-43	6
Mad2l1	8.73914e-95	0.684399	0.567	0.116	2.06707e-90	6
Ywhah	3.74372e-45	0.682844	0.958	0.725	8.85503e-41	6
Hells	3.62788e-51	0.678306	0.472	0.137	8.58102e-47	6
Hmgn5	3.41161e-57	0.67606	0.704	0.238	8.06948e-53	6
Serpinb6b	5.92464e-36	0.669339	0.88	0.504	1.40135e-31	6
Dek	6.18734e-39	0.667042	0.947	0.755	1.46349e-34	6
AI662270	5.48897e-40	0.666083	0.919	0.498	1.29831e-35	6
Nap1l1	1.26024e-35	0.66577	0.933	0.658	2.98084e-31	6
Incenp	6.53482e-51	0.654413	0.535	0.165	1.54568e-46	6
Plk1	8.7054e-83	0.650111	0.349	0.055	2.05909e-78	6
Ccdc34	1.15521e-90	0.643792	0.581	0.123	2.73241e-86	6
Prdx1	1.29701e-48	0.641734	0.996	0.923	3.06783e-44	6
Etfb	3.45574e-38	0.641641	0.852	0.458	8.17385e-34	6
Manf	7.27535e-35	0.639789	0.954	0.599	1.72084e-30	6
Rnaseh2b	1.1643e-80	0.636131	0.637	0.159	2.75391e-76	6
Hdgf	1.8848e-35	0.635741	0.915	0.559	4.45812e-31	6
Rrm2	6.54942e-55	0.634992	0.528	0.15	1.54913e-50	6
Prelid1	2.17804e-40	0.625412	0.968	0.753	5.15171e-36	6
Actb	9.82393e-93	0.624438	1	1	2.32365e-88	6
Pdia3	3.07884e-33	0.623205	0.951	0.645	7.28238e-29	6
Aspm	3.32443e-119	0.623074	0.338	0.035	7.86326e-115	6
Mt1	9.9822e-53	0.615527	0.408	0.102	2.36109e-48	6
Snrpd1	1.30391e-39	0.611753	0.915	0.536	3.08413e-35	6
Gzma	5.0316e-22	0.609238	1	1	1.19012e-17	6
Gmnn	2.49538e-40	0.608636	0.588	0.219	5.90231e-36	6
Ybx1	5.43173e-52	0.608218	0.993	0.958	1.28477e-47	6
Arhgap11a	2.89933e-82	0.60556	0.412	0.074	6.8578e-78	6
Smc1a	6.09503e-33	0.604527	0.873	0.495	1.44166e-28	6
Ckap5	1.06319e-45	0.6045	0.479	0.149	2.51476e-41	6
Kif11	1.1525e-48	0.60334	0.338	0.08	2.72602e-44	6
Kif20b	9.01757e-64	0.592895	0.398	0.085	2.13293e-59	6
Bub1b	1.74495e-127	0.592544	0.384	0.043	4.12733e-123	6
Uhrf1	2.18949e-93	0.592502	0.461	0.08	5.1788e-89	6
Ckap2l	3.05964e-96	0.589592	0.356	0.049	7.23697e-92	6
Ndufb7	8.79176e-44	0.589512	0.996	0.869	2.07952e-39	6
Calm1	3.76292e-66	0.584349	1	0.998	8.90043e-62	6
Phgdh	4.93847e-50	0.57627	0.757	0.284	1.1681e-45	6
Reep5	1.29406e-40	0.576239	0.982	0.832	3.06085e-36	6
Cit	1.43968e-113	0.573095	0.415	0.056	3.40527e-109	6
Acadl	7.03257e-38	0.572568	0.736	0.318	1.66341e-33	6
Pomp	4.08835e-40	0.567072	0.989	0.837	9.67017e-36	6
Anapc15	6.23432e-82	0.562863	0.599	0.138	1.4746e-77	6
Anxa5	6.28667e-46	0.561618	0.694	0.261	1.48699e-41	6
S100a10	5.11983e-54	0.558842	1	1	1.21099e-49	6
Kif15	5.88508e-112	0.554499	0.44	0.062	1.392e-107	6
Selenos	1.19623e-25	0.554289	0.88	0.55	2.82944e-21	6
Pcna	2.80578e-14	0.553627	0.782	0.532	6.63651e-10	6
Tyms	7.25801e-59	0.55081	0.588	0.166	1.71674e-54	6
Cox7a2	5.5188e-45	0.54974	0.996	0.908	1.30536e-40	6
Cd48	4.55936e-36	0.547676	0.996	0.971	1.07843e-31	6
Rbm3	2.2439e-47	0.544568	1	0.972	5.30749e-43	6
Cbx3	3.40512e-34	0.544196	0.993	0.865	8.05414e-30	6
Smdt1	2.96208e-35	0.543499	0.975	0.806	7.00621e-31	6
Lbr	2.34428e-27	0.542813	0.937	0.663	5.54492e-23	6
Kif2c	4.25001e-110	0.542299	0.313	0.033	1.00525e-105	6
Depdc1a	2.89951e-92	0.541453	0.345	0.048	6.85821e-88	6
Kif22	6.65669e-77	0.539926	0.391	0.07	1.57451e-72	6
Hp1bp3	1.34716e-21	0.539379	0.884	0.63	3.18645e-17	6
Ssr2	2.81071e-31	0.539011	0.877	0.465	6.64818e-27	6
Magt1	1.46246e-36	0.535354	0.754	0.333	3.45915e-32	6
Exosc8	8.56325e-34	0.535105	0.866	0.437	2.02547e-29	6
Pfn1	1.91495e-74	0.533286	1	1	4.52944e-70	6
AI506816	7.62652e-39	0.531384	0.81	0.352	1.8039e-34	6
Serinc3	7.79857e-28	0.529701	0.947	0.629	1.8446e-23	6
Atp5k	8.79174e-39	0.529682	0.989	0.916	2.07951e-34	6
Clic1	1.81557e-47	0.525384	1	0.984	4.29437e-43	6
Canx	1.72913e-26	0.524955	0.894	0.517	4.0899e-22	6
Atp5j	6.8961e-39	0.523946	0.989	0.913	1.63113e-34	6
Tpm3	5.81658e-40	0.522867	0.996	0.924	1.37579e-35	6
Hnrnpa3	1.02131e-33	0.521649	0.986	0.913	2.4157e-29	6
Tomm6	1.38377e-29	0.521552	0.986	0.852	3.27303e-25	6
Sgo1	5.49809e-82	0.520106	0.327	0.048	1.30046e-77	6
Hist1h4i	4.78021e-81	0.519459	0.535	0.115	1.13066e-76	6
Lsm6	1.5693e-31	0.519017	0.919	0.566	3.71186e-27	6
Dbf4	4.67201e-30	0.516982	0.574	0.248	1.10507e-25	6
Cfl1	9.03233e-68	0.512757	1	0.999	2.13642e-63	6
Kif23	8.5368e-49	0.510559	0.451	0.125	2.01921e-44	6
Tipin	1.88907e-31	0.510443	0.521	0.205	4.46821e-27	6
Ndufs8	2.18075e-32	0.510227	0.884	0.458	5.15813e-28	6
Ncapd2	1.76425e-82	0.5089	0.511	0.103	4.17298e-78	6
Cenph	2.2364e-108	0.507251	0.394	0.052	5.28975e-104	6
Pmf1	4.54477e-67	0.506968	0.599	0.155	1.07497e-62	6
Sh3bgrl3	9.83946e-54	0.506695	1	0.999	2.32733e-49	6
Sgo2a	1.84752e-93	0.504805	0.32	0.041	4.36993e-89	6
Lsm2	2.90738e-41	0.504468	0.729	0.284	6.87682e-37	6
Diaph3	1.13154e-127	0.501137	0.405	0.047	2.67643e-123	6
Ywhae	3.29267e-31	0.501097	0.972	0.768	7.78816e-27	6
Anapc5	7.68935e-36	0.498453	0.835	0.385	1.81876e-31	6
Mcm4	3.09117e-35	0.497259	0.585	0.224	7.31155e-31	6
Cmc2	2.23479e-37	0.496656	0.673	0.266	5.28594e-33	6
Ndufa4	6.58672e-39	0.496492	0.996	0.959	1.55796e-34	6
Lcp1	5.53074e-32	0.495353	0.996	0.892	1.30819e-27	6
Cip2a	3.92532e-115	0.493635	0.338	0.036	9.28456e-111	6
Racgap1	5.77163e-19	0.492986	0.796	0.492	1.36516e-14	6
Kif20a	5.5197e-109	0.492964	0.338	0.039	1.30557e-104	6
Rom1	2.93325e-61	0.49243	0.56	0.149	6.938e-57	6
Rrm1	5.65166e-51	0.491547	0.567	0.168	1.33679e-46	6
Cdc25b	6.05179e-16	0.489898	0.63	0.352	1.43143e-11	6
Sec11c	2.02246e-22	0.487332	0.947	0.709	4.78371e-18	6
Psma4	2.84418e-25	0.486639	0.933	0.7	6.72733e-21	6
Pglyrp1	1.63285e-19	0.486196	0.849	0.555	3.86219e-15	6
Ppih	3.52887e-56	0.485284	0.651	0.196	8.34684e-52	6
Cox5a	5.64358e-35	0.484461	0.996	0.933	1.33488e-30	6
Aurka	3.02355e-70	0.482293	0.296	0.046	7.1516e-66	6
Pdap1	2.79315e-26	0.481507	0.937	0.599	6.60665e-22	6
Arpc5	7.81581e-36	0.481458	0.996	0.955	1.84867e-31	6
Snrpa	5.04038e-40	0.479212	0.718	0.278	1.1922e-35	6
Hpf1	5.60028e-27	0.478819	0.775	0.384	1.32464e-22	6
Nek2	2.17064e-126	0.477577	0.292	0.024	5.13421e-122	6
2610318N02Rik	1.075e-189	0.473337	0.401	0.029	2.5427e-185	6
1700097N02Rik	2.86278e-33	0.473208	0.592	0.233	6.77134e-29	6
Mrpl27	1.23695e-42	0.473099	0.644	0.231	2.92575e-38	6
Hnrnpa2b1	1.00132e-33	0.472359	1	0.964	2.36842e-29	6
Zbtb32	2.88108e-87	0.470375	0.384	0.061	6.81462e-83	6
Ncapg2	3.79218e-80	0.469557	0.366	0.059	8.96963e-76	6
Pgk1	1.44731e-22	0.468166	0.912	0.591	3.42332e-18	6
Ndufb8	3.46126e-24	0.467851	0.944	0.641	8.18691e-20	6
Dnajb11	5.37922e-26	0.467607	0.824	0.428	1.27235e-21	6
Elob	3.17989e-38	0.467432	1	0.967	7.52138e-34	6
Dnmt1	4.77016e-26	0.466859	0.694	0.331	1.12829e-21	6
Ssr1	3.68381e-29	0.462226	0.827	0.395	8.7133e-25	6
Psmb3	7.50592e-33	0.459725	0.986	0.899	1.77537e-28	6
Snrpc	4.06324e-23	0.458594	0.93	0.595	9.61079e-19	6
Tmem256	1.70363e-24	0.457838	0.827	0.438	4.0296e-20	6
Psmd13	1.77787e-25	0.457683	0.901	0.533	4.20519e-21	6
Mcm2	2.57317e-37	0.457019	0.394	0.121	6.08631e-33	6
Cbx5	5.34701e-45	0.456032	0.556	0.175	1.26473e-40	6
Ezh2	8.91096e-30	0.455937	0.644	0.275	2.10771e-25	6
Ifi30	1.31386e-59	0.453328	0.493	0.123	3.10768e-55	6
Plek	1.01724e-22	0.452784	0.817	0.457	2.40608e-18	6
Tpi1	8.0656e-47	0.450077	0.694	0.235	1.90776e-42	6
Dynll1	9.41969e-25	0.446889	0.993	0.907	2.22804e-20	6
Cenpm	6.41627e-104	0.446748	0.415	0.06	1.51764e-99	6
Bub3	1.96491e-09	0.444755	0.803	0.54	4.6476e-05	6
Acsl5	2.56653e-37	0.444252	0.676	0.255	6.07061e-33	6
Kif4	6.87416e-104	0.442347	0.327	0.038	1.62594e-99	6
Cox17	2.67926e-22	0.441516	0.979	0.875	6.33725e-18	6
Arsb	2.61737e-39	0.441443	0.637	0.226	6.19087e-35	6
Slc36a3os	1.85924e-46	0.439232	0.5	0.15	4.39766e-42	6
Dhfr	1.38893e-59	0.436379	0.335	0.065	3.28523e-55	6
Tspan32	5.98821e-32	0.43452	0.648	0.267	1.41639e-27	6
Tuba1a	2.39912e-15	0.433834	0.82	0.565	5.67464e-11	6
Psmb9	2.28094e-25	0.433466	0.979	0.83	5.3951e-21	6
Aurkb	3.83e-39	0.433418	0.292	0.071	9.05911e-35	6
Smc4	3.41589e-12	0.433238	0.785	0.527	8.0796e-08	6
Ppil1	2.54558e-37	0.432107	0.62	0.223	6.02106e-33	6
Reep4	2.2801e-35	0.432067	0.475	0.164	5.39313e-31	6
Commd1	4.13619e-31	0.430038	0.732	0.313	9.78334e-27	6
Shcbp1	1.29664e-75	0.429956	0.31	0.046	3.06693e-71	6
Cycs	5.21116e-21	0.42898	0.937	0.624	1.2326e-16	6
Cox6a1	3.27462e-29	0.428688	0.989	0.89	7.74546e-25	6
Hnrnpab	3.36753e-18	0.427898	0.947	0.679	7.96521e-14	6
Eif5a	9.34111e-26	0.425846	0.989	0.912	2.20945e-21	6
Csrp1	1.16207e-45	0.425222	0.599	0.19	2.74865e-41	6
Sec61g	9.55735e-27	0.424585	0.989	0.956	2.2606e-22	6
Sdhb	1.57098e-22	0.424462	0.93	0.637	3.71583e-18	6
Phf11b	5.26393e-23	0.424252	0.894	0.52	1.24508e-18	6
Ybx3	8.57204e-21	0.424184	0.94	0.617	2.02754e-16	6
Mtch1	7.43215e-28	0.424039	0.827	0.4	1.75793e-23	6
Ciao2a	7.05266e-21	0.422631	0.901	0.549	1.66817e-16	6
Xbp1	2.55357e-40	0.422189	0.595	0.205	6.03997e-36	6
Swi5	3.54543e-22	0.420638	0.908	0.635	8.38601e-18	6
Jpt1	1.4064e-10	0.420353	0.989	0.901	3.32656e-06	6
Emp1	4.61257e-58	0.41916	0.373	0.079	1.09101e-53	6
Osbpl3	1.16409e-42	0.418635	0.574	0.188	2.75342e-38	6
39326	1.53811e-19	0.417595	0.965	0.75	3.63809e-15	6
Cox6b1	3.9888e-34	0.417087	0.996	0.969	9.43471e-30	6
Myo1g	4.69015e-24	0.416892	0.817	0.422	1.10936e-19	6
Ripk3	3.4658e-55	0.415686	0.521	0.141	8.19767e-51	6
Psmb7	2.75237e-26	0.415227	0.866	0.456	6.51018e-22	6
Orc6	1.92496e-27	0.414512	0.444	0.168	4.55311e-23	6
Gnai2	3.55133e-37	0.414488	1	0.985	8.39996e-33	6
40787	1.07872e-21	0.413157	0.887	0.529	2.5515e-17	6
Pcbd2	1.37949e-29	0.412788	0.722	0.324	3.26291e-25	6
Tk1	6.73772e-81	0.412571	0.408	0.07	1.59367e-76	6
Prim1	8.02503e-49	0.412525	0.391	0.097	1.89816e-44	6
Srsf3	7.28029e-23	0.412373	0.975	0.849	1.72201e-18	6
Arhgdia	1.78943e-22	0.411791	0.989	0.809	4.23253e-18	6
Psmb6	3.40057e-20	0.41155	0.915	0.639	8.04337e-16	6
Fdps	2.42684e-31	0.410888	0.454	0.159	5.74021e-27	6
Mtpn	4.50011e-16	0.410627	0.887	0.592	1.06441e-11	6
Arhgap19	1.00467e-88	0.406955	0.289	0.035	2.37634e-84	6
Bub1	8.28836e-80	0.406047	0.289	0.039	1.96045e-75	6
Ostc	6.22797e-18	0.402672	0.94	0.665	1.4731e-13	6
Supt16	3.28841e-22	0.402351	0.824	0.437	7.77808e-18	6
Cdc6	6.46983e-81	0.401984	0.254	0.029	1.53031e-76	6
Zdhhc2	1.07001e-45	0.40129	0.405	0.107	2.53091e-41	6
Hint1	1.04315e-27	0.401062	1	0.939	2.46737e-23	6
Cyba	5.47756e-31	0.400989	1	0.994	1.29561e-26	6
Atp5b	1.80725e-25	0.400015	0.993	0.935	4.27468e-21	6
Psmd14	3.26783e-23	0.399712	0.827	0.446	7.72941e-19	6
Ass1	3.58507e-20	0.398918	0.648	0.324	8.47977e-16	6
Itgb7	8.43965e-18	0.397819	0.958	0.802	1.99623e-13	6
Gpsm2	1.06511e-89	0.396782	0.303	0.038	2.51931e-85	6
Pfdn1	9.11908e-25	0.394477	0.859	0.462	2.15694e-20	6
Lsp1	2.18324e-29	0.393965	1	0.989	5.16402e-25	6
Bak1	2.12805e-28	0.393443	0.701	0.304	5.03347e-24	6
Rpa3	6.58659e-26	0.392934	0.718	0.332	1.55793e-21	6
Ywhaq	8.70016e-20	0.392326	0.986	0.834	2.05785e-15	6
Morrbid	5.61642e-65	0.391613	0.458	0.101	1.32845e-60	6
Clspn	7.94436e-55	0.39054	0.356	0.075	1.87908e-50	6
Ndufb9	5.67236e-23	0.389331	0.986	0.803	1.34168e-18	6
Tfdp1	8.30949e-49	0.388395	0.542	0.158	1.96544e-44	6
Gtf2f1	1.53046e-32	0.388115	0.637	0.25	3.62e-28	6
Glipr2	8.57874e-17	0.385457	0.898	0.646	2.02913e-12	6
Nans	7.03728e-23	0.385351	0.796	0.411	1.66453e-18	6
Ndufa11	4.66601e-19	0.385194	0.951	0.691	1.10365e-14	6
Magoh	8.27549e-19	0.384241	0.923	0.613	1.9574e-14	6
Ggt1	2.92014e-72	0.383129	0.313	0.048	6.90701e-68	6
Ppp1ca	9.32714e-29	0.382049	0.993	0.972	2.20615e-24	6
Cox6c	4.31573e-29	0.381685	0.996	0.984	1.0208e-24	6
Ly6e	1.83732e-15	0.38089	0.975	0.875	4.34582e-11	6
Efhd2	9.38749e-17	0.380119	0.93	0.646	2.22042e-12	6
Ccdc124	2.79013e-21	0.379784	0.863	0.485	6.5995e-17	6
Trappc1	1.16252e-27	0.379507	0.736	0.334	2.74971e-23	6
Pkm	2.34646e-17	0.37906	0.799	0.47	5.55008e-13	6
Nuf2	7.49696e-82	0.378541	0.296	0.039	1.77326e-77	6
Fbxo5	3.65044e-33	0.377829	0.342	0.099	8.63439e-29	6
Serpinb9	1.25842e-24	0.377581	0.655	0.294	2.97654e-20	6
Siva1	3.20515e-24	0.377434	0.496	0.205	7.58114e-20	6
Gcat	8.00455e-94	0.37741	0.324	0.041	1.89332e-89	6
Pimreg	2.23099e-101	0.376727	0.264	0.025	5.27695e-97	6
Mdh2	3.10174e-20	0.375468	0.947	0.717	7.33654e-16	6
Sec61b	3.15355e-23	0.375139	0.989	0.972	7.45908e-19	6
Nasp	1.56133e-23	0.373499	0.701	0.327	3.69302e-19	6
Psat1	2.17625e-57	0.372075	0.472	0.116	5.14748e-53	6
Psmb4	2.05066e-17	0.371578	0.965	0.762	4.85043e-13	6
Car5b	7.52337e-35	0.371537	0.479	0.16	1.7795e-30	6
Rpn2	3.94068e-21	0.37071	0.813	0.42	9.32088e-17	6
Tmsb4x	1.24695e-55	0.370131	1	1	2.94942e-51	6
Sf3b5	8.95695e-19	0.369693	0.94	0.67	2.11859e-14	6
Cdca7	5.74425e-52	0.36932	0.296	0.058	1.35869e-47	6
Gins2	3.07647e-70	0.369001	0.327	0.054	7.27677e-66	6
Scd2	2.31348e-47	0.368801	0.401	0.102	5.47206e-43	6
Dctpp1	4.01441e-26	0.368045	0.588	0.246	9.49528e-22	6
Ilk	4.12515e-21	0.367653	0.792	0.423	9.75721e-17	6
Ap2s1	1.06082e-18	0.366643	0.958	0.682	2.50916e-14	6
Ssr3	8.21782e-23	0.365581	0.81	0.401	1.94376e-18	6
Mrps14	2.49989e-17	0.364893	0.919	0.619	5.91299e-13	6
Pkp3	7.64526e-20	0.362919	0.704	0.358	1.80833e-15	6
Bex3	1.07901e-25	0.362488	0.63	0.274	2.55219e-21	6
Nme1	3.02602e-14	0.362452	0.944	0.736	7.15745e-10	6
Ndufc1	1.73072e-17	0.361648	0.908	0.588	4.09368e-13	6
Gng2	3.08165e-17	0.361429	0.912	0.576	7.28902e-13	6
Ldha	1.10379e-17	0.360787	0.989	0.887	2.61078e-13	6
Rars	1.06566e-34	0.359451	0.602	0.22	2.5206e-30	6
Sfpq	1.14954e-16	0.358934	0.926	0.653	2.71902e-12	6
Snrpe	4.53363e-22	0.358719	0.986	0.942	1.07234e-17	6
Ywhaz	5.538e-18	0.358159	0.993	0.913	1.3099e-13	6
Ptpa	2.26653e-26	0.357246	0.669	0.287	5.36101e-22	6
Atp5g3	1.30529e-16	0.3562	0.982	0.807	3.08741e-12	6
Havcr2	4.05882e-81	0.355921	0.327	0.047	9.60032e-77	6
Spcs2	3.67189e-14	0.355863	0.958	0.791	8.68511e-10	6
Tmem14c	1.25435e-18	0.355293	0.958	0.7	2.96692e-14	6
Rad51ap1	4.32556e-66	0.353472	0.296	0.047	1.02312e-61	6
Creld2	1.85886e-49	0.352975	0.465	0.123	4.39676e-45	6
Cst3	2.19535e-17	0.352837	0.866	0.532	5.19265e-13	6
Fzr1	2.94544e-29	0.35235	0.437	0.156	6.96684e-25	6
Arpc3	8.85418e-26	0.351246	0.993	0.965	2.09428e-21	6
Rfc4	1.09619e-55	0.350946	0.437	0.103	2.59282e-51	6
Ubl5	7.96798e-22	0.350519	0.996	0.949	1.88467e-17	6
Akr1a1	3.39481e-18	0.34937	0.912	0.603	8.02974e-14	6
Ubl4a	3.07655e-25	0.349069	0.606	0.259	7.27697e-21	6
Tbcb	5.14306e-20	0.34872	0.813	0.431	1.21649e-15	6
Ncaph2	7.18145e-33	0.348719	0.602	0.222	1.69863e-28	6
Ly6a	1.28174e-14	0.348578	0.954	0.726	3.03169e-10	6
Rfc5	6.1086e-49	0.348139	0.458	0.121	1.44487e-44	6
Cenpk	1.98161e-43	0.346678	0.377	0.098	4.6871e-39	6
Nsmce2	5.71035e-29	0.346527	0.602	0.237	1.35067e-24	6
Fignl1	7.14484e-75	0.345991	0.313	0.047	1.68997e-70	6
Tagln2	2.71739e-13	0.345438	0.993	0.929	6.42744e-09	6
Atp5j2	2.32555e-21	0.345324	0.993	0.964	5.50062e-17	6
E2f2	9.43922e-38	0.345142	0.539	0.18	2.23266e-33	6
Eno1	2.79574e-15	0.344508	0.905	0.622	6.61277e-11	6
Mrpl54	3.18062e-18	0.344368	0.817	0.461	7.52312e-14	6
Ncapg	6.85281e-68	0.344275	0.338	0.059	1.62089e-63	6
Tpm4	4.27484e-13	0.343946	0.894	0.646	1.01113e-08	6
Plac8	1.37408e-12	0.343454	0.961	0.794	3.25011e-08	6
Rpa2	3.45559e-15	0.343395	0.761	0.433	8.1735e-11	6
Rfc3	9.42886e-26	0.342821	0.359	0.125	2.23021e-21	6
Rad51	2.73814e-60	0.342386	0.306	0.054	6.47652e-56	6
Fen1	9.19203e-42	0.34195	0.444	0.128	2.17419e-37	6
Park7	1.28434e-15	0.34096	0.958	0.796	3.03784e-11	6
Yeats4	1.61537e-23	0.340122	0.799	0.379	3.82084e-19	6
Tmco1	1.13533e-17	0.339931	0.827	0.446	2.68538e-13	6
Srsf2	8.71074e-13	0.338023	0.965	0.759	2.06035e-08	6
Uqcrq	3.07423e-17	0.337911	0.993	0.871	7.27147e-13	6
Mydgf	4.86397e-22	0.33779	0.715	0.33	1.15047e-17	6
Nup37	6.6818e-45	0.337166	0.384	0.098	1.58045e-40	6
Idi1	1.23332e-40	0.336945	0.335	0.085	2.91717e-36	6
Dera	9.66261e-30	0.336835	0.641	0.255	2.2855e-25	6
Bspry	1.85833e-54	0.336222	0.317	0.062	4.39552e-50	6
Atp5f1	3.84323e-20	0.335743	1	0.874	9.09039e-16	6
Larp7	2.33299e-26	0.335214	0.701	0.305	5.51822e-22	6
Spc25	1.59846e-41	0.334799	0.292	0.067	3.78084e-37	6
Nudt21	9.96916e-17	0.33447	0.894	0.573	2.35801e-12	6
Nde1	4.55919e-29	0.334305	0.496	0.184	1.07838e-24	6
Pdia4	2.03673e-21	0.334111	0.694	0.327	4.81749e-17	6
Gars	3.74362e-20	0.331536	0.708	0.349	8.85478e-16	6
Dazap1	1.07276e-23	0.33106	0.796	0.371	2.5374e-19	6
Fundc2	9.04838e-14	0.330732	0.856	0.55	2.14021e-09	6
Mrpl33	4.1045e-18	0.330185	0.993	0.898	9.70836e-14	6
Lsm3	2.71992e-17	0.33006	0.725	0.393	6.43342e-13	6
Azin1	2.38983e-28	0.329395	0.623	0.253	5.65266e-24	6
Snrpa1	3.23202e-23	0.327393	0.764	0.352	7.6447e-19	6
Ccne1	1.37806e-18	0.325126	0.342	0.136	3.25952e-14	6
Mrpl51	7.29474e-19	0.324867	0.771	0.39	1.72542e-14	6
Hnrnpa1	2.64166e-14	0.324725	0.958	0.724	6.24833e-10	6
Pbdc1	5.33383e-30	0.323526	0.715	0.287	1.26161e-25	6
P4hb	1.0033e-17	0.323064	0.761	0.398	2.37311e-13	6
Tcf19	2.57751e-33	0.322861	0.303	0.082	6.09657e-29	6
Actr2	9.53673e-16	0.322292	0.989	0.872	2.25572e-11	6
Prdx4	2.4812e-41	0.32222	0.468	0.138	5.86879e-37	6
Cbx1	5.32044e-18	0.322079	0.813	0.433	1.25844e-13	6
Eif1ax	2.10354e-16	0.32152	0.789	0.427	4.97551e-12	6
Psmc1	2.81665e-23	0.321419	0.715	0.328	6.66223e-19	6
Hjurp	7.34317e-22	0.32051	0.475	0.197	1.73688e-17	6
Mrps21	3.48565e-14	0.318572	0.944	0.681	8.2446e-10	6
Gnb2	5.77155e-16	0.318374	0.972	0.836	1.36515e-11	6
Nrm	7.60042e-31	0.317741	0.574	0.213	1.79773e-26	6
Rnaseh2c	1.2054e-14	0.317295	0.894	0.618	2.85113e-10	6
Idh3a	3.80695e-23	0.316887	0.701	0.313	9.00457e-19	6
Magohb	2.18544e-30	0.316617	0.595	0.228	5.16923e-26	6
Impdh2	1.78308e-22	0.316088	0.697	0.318	4.21751e-18	6
Capzb	1.38108e-20	0.315266	0.996	0.948	3.26668e-16	6
Cenps	5.03184e-63	0.314842	0.275	0.043	1.19018e-58	6
Tmem258	4.51431e-15	0.31456	0.979	0.793	1.06777e-10	6
Metap2	1.86292e-16	0.314169	0.901	0.562	4.40637e-12	6
Pih1d1	3.67866e-33	0.314056	0.585	0.211	8.70114e-29	6
Ebp	1.40925e-14	0.313497	0.782	0.463	3.33331e-10	6
Rangap1	1.46414e-18	0.312934	0.63	0.31	3.46313e-14	6
Ube2l3	1.89095e-15	0.31199	0.954	0.729	4.47267e-11	6
Kifc1	1.49978e-62	0.311503	0.278	0.044	3.54742e-58	6
Ptbp1	5.5315e-19	0.311104	0.761	0.38	1.30837e-14	6
Msrb1	3.54377e-21	0.310821	0.743	0.349	8.38209e-17	6
Vdac3	3.96035e-15	0.310312	0.852	0.501	9.3674e-11	6
Flna	3.0877e-13	0.309837	0.954	0.743	7.30333e-09	6
Mdh1	1.30414e-13	0.309771	0.923	0.685	3.08468e-09	6
Anxa6	9.11176e-11	0.309276	0.996	0.896	2.1552e-06	6
Snrpf	7.24302e-15	0.30901	0.979	0.875	1.71319e-10	6
1810037I17Rik	5.29214e-13	0.308826	0.975	0.816	1.25175e-08	6
Ska1	4.79608e-62	0.308642	0.303	0.052	1.13442e-57	6
Nhp2	2.07666e-15	0.308545	0.859	0.501	4.91193e-11	6
Wdr1	5.18157e-14	0.308146	0.933	0.701	1.2256e-09	6
Esd	1.28556e-14	0.30803	0.958	0.703	3.04073e-10	6
Ddost	4.39544e-16	0.307926	0.775	0.414	1.03965e-11	6
Mlec	1.11068e-25	0.30598	0.648	0.272	2.62708e-21	6
Lat2	1.83587e-62	0.30591	0.257	0.038	4.34238e-58	6
Prr13	1.31973e-13	0.305454	0.968	0.731	3.12155e-09	6
Ndufb6	2.73015e-15	0.30416	0.827	0.511	6.45762e-11	6
Crmp1	5.01532e-56	0.303845	0.31	0.058	1.18627e-51	6
Ppib	1.85674e-16	0.303795	1	0.945	4.39174e-12	6
Dnajc9	9.76208e-11	0.303691	0.785	0.505	2.30902e-06	6
Snrpg	2.46796e-22	0.303469	0.996	0.991	5.83747e-18	6
Uqcrc1	4.28452e-15	0.303214	0.898	0.557	1.01342e-10	6
Psmb2	2.5513e-12	0.301077	0.933	0.706	6.03458e-08	6
Myl12a	1.05105e-18	0.301013	0.996	0.967	2.48604e-14	6
Myadm	1.96374e-31	0.300813	0.335	0.099	4.64482e-27	6
Itpa	3.28307e-36	0.300084	0.627	0.217	7.76545e-32	6
Ndufa12	2.1749e-14	0.300049	0.842	0.521	5.14429e-10	6
Cenpp	2.30614e-78	0.299942	0.289	0.039	5.45472e-74	6
Ctsc	9.51709e-18	0.299348	0.775	0.408	2.25108e-13	6
Aurkaip1	9.62239e-13	0.298612	0.919	0.645	2.27598e-08	6
Rnh1	9.8555e-24	0.29832	0.729	0.323	2.33112e-19	6
Ndufb11	4.93614e-14	0.29825	0.968	0.857	1.16754e-09	6
Ndufc2	7.51253e-15	0.298115	0.891	0.589	1.77694e-10	6
Slirp	7.62801e-22	0.2974	0.704	0.327	1.80425e-17	6
G3bp1	3.26427e-13	0.29717	0.873	0.578	7.72098e-09	6
Trim59	4.13688e-22	0.296672	0.496	0.207	9.78497e-18	6
Thoc6	3.71522e-50	0.296671	0.444	0.112	8.78761e-46	6
Mns1	1.78826e-26	0.296157	0.482	0.183	4.22977e-22	6
S100a13	1.54759e-15	0.295913	0.996	0.955	3.66051e-11	6
Ect2	4.97866e-68	0.294836	0.254	0.035	1.1776e-63	6
Surf4	1.35795e-14	0.294389	0.715	0.39	3.21196e-10	6
Nup210	1.05973e-11	0.29431	0.764	0.442	2.50658e-07	6
Cisd1	2.31914e-24	0.293845	0.606	0.257	5.48546e-20	6
Serpinb6a	1.26836e-28	0.29287	0.451	0.16	3.00005e-24	6
Lrrc59	1.21705e-32	0.292138	0.532	0.186	2.87868e-28	6
Tmem97	2.22885e-53	0.292004	0.296	0.056	5.2719e-49	6
Sf3b6	5.89594e-15	0.291406	0.975	0.82	1.39457e-10	6
Ska2	1.02844e-37	0.291101	0.342	0.091	2.43257e-33	6
Rpn1	3.62559e-19	0.290946	0.683	0.333	8.5756e-15	6
Mrps36	1.41816e-14	0.287613	0.82	0.484	3.35436e-10	6
Sec11a	9.32199e-11	0.286554	0.961	0.72	2.20493e-06	6
Gng10	1.8375e-14	0.285798	0.856	0.512	4.34624e-10	6
Tkt	7.22581e-12	0.285316	0.859	0.553	1.70912e-07	6
Psma3	4.48885e-13	0.28493	0.975	0.795	1.06175e-08	6
Cnih1	1.74269e-24	0.284913	0.581	0.241	4.12198e-20	6
Myl6	5.34553e-26	0.284106	1	1	1.26438e-21	6
Psma7	1.09095e-14	0.283318	0.986	0.892	2.58042e-10	6
Uqcrfs1	8.20746e-12	0.282531	0.915	0.621	1.94131e-07	6
Carhsp1	1.76235e-36	0.281864	0.444	0.136	4.16848e-32	6
A430093F15Rik	1.9308e-21	0.281439	0.549	0.237	4.56692e-17	6
Arpc4	1.17899e-15	0.280957	0.982	0.871	2.78866e-11	6
Uqcc2	2.63407e-13	0.28029	0.887	0.557	6.23035e-09	6
Blmh	6.70454e-23	0.279955	0.694	0.308	1.58583e-18	6
Tmed2	1.25156e-11	0.27994	0.965	0.797	2.96033e-07	6
Eloc	7.50556e-12	0.279353	0.933	0.63	1.77529e-07	6
Cdc42	1.86124e-20	0.279031	0.996	0.991	4.40239e-16	6
Srrt	4.24699e-24	0.276621	0.542	0.218	1.00454e-19	6
Psmc3	4.09833e-12	0.27552	0.894	0.588	9.69378e-08	6
Mapre1	4.71955e-11	0.274909	0.88	0.596	1.11632e-06	6
Nsd2	2.00739e-20	0.274517	0.458	0.19	4.74809e-16	6
Anapc11	8.44784e-13	0.273692	0.884	0.553	1.99817e-08	6
Ndufs5	2.03206e-13	0.273614	0.926	0.632	4.80644e-09	6
Adap1	1.46354e-54	0.273201	0.285	0.052	3.46171e-50	6
Psmb5	4.24657e-12	0.27313	0.951	0.74	1.00444e-07	6
Snrnp25	1.66882e-29	0.272898	0.556	0.205	3.94725e-25	6
Glrx	5.03308e-18	0.272459	0.655	0.313	1.19047e-13	6
Dcps	3.6374e-20	0.272347	0.704	0.32	8.60354e-16	6
Fabp5	1.9634e-41	0.269763	0.338	0.083	4.64404e-37	6
Ufc1	4.04827e-13	0.269398	0.852	0.505	9.57538e-09	6
Vmp1	3.00559e-18	0.268461	0.711	0.335	7.10912e-14	6
Cwc15	1.77964e-09	0.268122	0.951	0.737	4.20938e-05	6
C1d	2.68916e-17	0.26709	0.722	0.354	6.36067e-13	6
Snrpb2	1.38821e-14	0.266828	0.877	0.511	3.28354e-10	6
Tmed9	3.72182e-10	0.265825	0.954	0.772	8.80323e-06	6
Coro2a	1.26624e-37	0.265738	0.317	0.081	2.99505e-33	6
Pola1	2.99009e-40	0.265387	0.335	0.084	7.07247e-36	6
Hprt	9.76662e-09	0.265186	0.901	0.652	0.00023101	6
Rex1bd	5.78561e-16	0.264947	0.803	0.417	1.36847e-11	6
Tspo	2.50912e-13	0.264163	0.989	0.933	5.93482e-09	6
Emp3	1.07316e-12	0.263664	1	0.972	2.53835e-08	6
Atp5o	2.91858e-11	0.263507	0.958	0.816	6.90332e-07	6
Arf5	3.26332e-16	0.262838	1	0.93	7.71873e-12	6
Fkbp5	1.04151e-31	0.262684	0.465	0.157	2.46348e-27	6
Hmgcr	7.56658e-24	0.26253	0.486	0.189	1.78972e-19	6
Eif4a1	8.55578e-12	0.262173	0.968	0.813	2.0237e-07	6
Lman2	1.9069e-11	0.261953	0.873	0.561	4.51039e-07	6
Ufm1	8.2213e-16	0.261852	0.732	0.389	1.94458e-11	6
Ncaph	1.43907e-43	0.260977	0.282	0.06	3.40382e-39	6
Srsf9	2.46082e-14	0.260927	0.764	0.413	5.82059e-10	6
Atox1	6.98281e-13	0.26052	0.989	0.865	1.65165e-08	6
Stard3nl	1.54632e-28	0.259648	0.475	0.17	3.65752e-24	6
Psmd8	1.01967e-10	0.259295	0.905	0.715	2.41183e-06	6
Sem1	4.85838e-13	0.25927	0.996	0.951	1.14915e-08	6
0610010K14Rik	6.67422e-14	0.258632	0.859	0.488	1.57865e-09	6
Ndufv2	8.63995e-12	0.25808	0.905	0.584	2.04361e-07	6
Atp5a1	2.24741e-11	0.257493	0.986	0.867	5.31579e-07	6
Rexo2	1.55686e-09	0.257078	0.803	0.522	3.68245e-05	6
Nme2	1.68765e-12	0.25701	0.993	0.968	3.99181e-08	6
Nqo2	3.02026e-33	0.256885	0.384	0.115	7.14382e-29	6
Cdt1	5.25696e-18	0.256787	0.408	0.174	1.24343e-13	6
Pqlc3	1.39393e-32	0.255242	0.454	0.149	3.29706e-28	6
Prpf38a	1.59155e-26	0.255149	0.609	0.24	3.76449e-22	6
Oaz1	2.81544e-19	0.255119	1	0.999	6.65937e-15	6
Tmem167	4.81259e-11	0.255111	0.961	0.737	1.13832e-06	6
Idh3g	6.08735e-14	0.2549	0.722	0.379	1.43984e-09	6
Anxa4	1.20765e-37	0.2543	0.275	0.064	2.85646e-33	6
Atp5md	9.16435e-12	0.254253	0.986	0.908	2.16764e-07	6
Cenpc1	7.31968e-25	0.253247	0.317	0.104	1.73132e-20	6
Ube2n	6.21097e-11	0.253189	0.835	0.533	1.46908e-06	6
Prelid3b	2.14403e-23	0.252995	0.556	0.228	5.07127e-19	6
Pmvk	2.51937e-39	0.2526	0.391	0.107	5.95907e-35	6
Ncbp2	3.38532e-23	0.251314	0.627	0.262	8.00729e-19	6
Insl6	4.18498e-21	0.25105	0.489	0.204	9.89874e-17	6
Ranbp1	2.51267e-07	0.251047	0.856	0.681	0.00594323	6
Emd	1.62347e-16	0.250906	0.68	0.334	3.84e-12	6
Tceal9	5.80122e-25	0.250724	0.528	0.208	1.37216e-20	6
Psmd6	4.82027e-15	0.250608	0.761	0.409	1.14014e-10	6
Snrpb	3.97221e-12	0.250249	0.975	0.815	9.39547e-08	6
Dapl1	3.00681e-133	2.74237	0.956	0.493	7.112e-129	7
Id3	5.61754e-248	2.35598	0.88	0.15	1.32872e-243	7
Xcl1	1.83242e-72	2.33161	0.376	0.071	4.33421e-68	7
Sell	2.44632e-119	1.72914	0.967	0.444	5.78628e-115	7
Ikzf2	2.23095e-222	1.71801	0.682	0.084	5.27685e-218	7
Ms4a4c	2.23735e-113	1.58949	0.858	0.301	5.292e-109	7
Rgs10	1.56275e-119	1.52328	0.843	0.265	3.69637e-115	7
Ighm	1.11331e-64	1.47269	0.894	0.46	2.63332e-60	7
Trbc2	1.49873e-116	1.42057	1	0.998	3.54496e-112	7
Ifi27l2a	8.16722e-78	1.41988	0.989	0.826	1.93179e-73	7
Tcf7	5.87094e-100	1.38483	0.964	0.478	1.38865e-95	7
Slamf6	3.24148e-94	1.38005	0.843	0.318	7.66707e-90	7
Myb	4.5233e-152	1.27352	0.555	0.08	1.0699e-147	7
Izumo1r	3.51667e-245	1.25579	0.511	0.037	8.31799e-241	7
Actn1	5.86293e-106	1.17645	0.755	0.209	1.38676e-101	7
Inpp4b	6.85167e-136	1.15534	0.723	0.149	1.62063e-131	7
Gstp3	4.27828e-67	1.07057	0.73	0.29	1.01194e-62	7
Ccr7	1.25903e-99	1.05227	0.591	0.124	2.97798e-95	7
Nsg2	2.50993e-158	1.03063	0.668	0.105	5.93674e-154	7
Cd69	1.11728e-50	1.0002	0.81	0.385	2.6427e-46	7
Rflnb	5.29819e-94	0.991669	0.485	0.091	1.25318e-89	7
Trbc1	1.19761e-28	0.988261	0.971	0.934	2.83271e-24	7
Tox	4.59097e-184	0.979986	0.518	0.053	1.0859e-179	7
Gas5	4.18137e-84	0.976409	1	0.922	9.89019e-80	7
Limd2	1.34205e-82	0.944457	1	0.947	3.17435e-78	7
Smc4	3.81373e-40	0.9443	0.869	0.524	9.02063e-36	7
Ddit4	2.54162e-43	0.932408	0.573	0.233	6.0117e-39	7
Tmem108	6.53186e-79	0.893331	0.485	0.104	1.54498e-74	7
H2-Oa	3.63142e-142	0.871282	0.453	0.053	8.58941e-138	7
Tspan32	1.83033e-45	0.834224	0.653	0.268	4.32928e-41	7
Itm2a	1.59621e-40	0.831052	0.409	0.128	3.77551e-36	7
Cd27	9.41576e-46	0.801237	0.942	0.605	2.22711e-41	7
Ctla4	4.19663e-122	0.788244	0.391	0.046	9.92628e-118	7
Ltb	1.81648e-41	0.771818	0.989	0.813	4.29651e-37	7
Naca	6.84144e-90	0.77158	1	0.997	1.61821e-85	7
Zfas1	3.73901e-37	0.7715	0.77	0.418	8.84389e-33	7
Adk	2.80367e-86	0.763759	0.456	0.088	6.63152e-82	7
Il6st	1.06476e-74	0.759043	0.489	0.109	2.51848e-70	7
Pou2f2	1.75516e-36	0.754713	0.591	0.244	4.15147e-32	7
Hmgn1	3.15347e-41	0.75062	0.675	0.295	7.45891e-37	7
Ipcef1	3.4606e-38	0.750507	0.77	0.401	8.18535e-34	7
Rpsa	3.02493e-96	0.746873	1	1	7.15486e-92	7
Ephx1	9.7281e-125	0.745114	0.383	0.043	2.30099e-120	7
Kbtbd11	1.09005e-45	0.743182	0.664	0.261	2.5783e-41	7
Asap1	7.51539e-49	0.736381	0.591	0.211	1.77762e-44	7
Cd200	9.43875e-202	0.726227	0.365	0.021	2.23255e-197	7
Lag3	3.31489e-59	0.723718	0.376	0.083	7.84072e-55	7
Crtam	2.64676e-31	0.722587	0.584	0.25	6.26039e-27	7
Mif	1.90119e-17	0.705826	0.938	0.773	4.49688e-13	7
Kcnq1ot1	1.14542e-23	0.703901	0.529	0.258	2.70926e-19	7
Traf1	4.70121e-35	0.695299	0.788	0.4	1.11198e-30	7
1110038B12Rik	9.80579e-47	0.692813	0.536	0.185	2.31936e-42	7
Aff3	3.78265e-93	0.689544	0.442	0.074	8.9471e-89	7
Mpp1	1.74209e-60	0.687407	0.489	0.128	4.12057e-56	7
Cd5	6.16974e-34	0.678906	0.861	0.557	1.45933e-29	7
Eef1b2	6.41191e-66	0.654222	1	0.997	1.51661e-61	7
Npm1	6.74922e-27	0.653068	1	0.988	1.59639e-22	7
Sesn3	4.33252e-40	0.652722	0.624	0.259	1.02477e-35	7
Lef1	8.15946e-26	0.640352	0.872	0.602	1.92996e-21	7
Rplp1	1.71522e-84	0.634076	1	1	4.05701e-80	7
2410006H16Rik	1.88618e-26	0.63274	0.964	0.814	4.46139e-22	7
Cotl1	2.17477e-38	0.632407	0.985	0.915	5.14397e-34	7
Ctss	1.2624e-32	0.629353	0.726	0.363	2.98595e-28	7
A430093F15Rik	1.34724e-38	0.625581	0.599	0.235	3.18663e-34	7
Cd9	1.04933e-46	0.625396	0.401	0.109	2.48198e-42	7
Pim2	6.82636e-42	0.623559	0.478	0.155	1.61464e-37	7
Hnrnpa1	5.45412e-26	0.614308	0.905	0.727	1.29006e-21	7
Emb	8.47175e-31	0.61289	0.865	0.513	2.00382e-26	7
Rcsd1	2.54611e-30	0.610779	0.675	0.322	6.02231e-26	7
Mgst2	1.59124e-26	0.609831	0.712	0.389	3.76377e-22	7
Cd72	3.519e-47	0.607816	0.409	0.113	8.32349e-43	7
Tspan13	8.24627e-25	0.607166	0.668	0.353	1.95049e-20	7
Dgka	6.71796e-23	0.604291	0.839	0.537	1.589e-18	7
Pecam1	4.28249e-48	0.597065	0.405	0.107	1.01294e-43	7
Bcl2l11	1.81703e-28	0.589582	0.482	0.192	4.29782e-24	7
Mrps6	1.11864e-30	0.584413	0.504	0.204	2.64592e-26	7
Ift80	1.33336e-79	0.583619	0.31	0.044	3.1538e-75	7
Skp1a	2.6197e-27	0.583616	0.799	0.472	6.19637e-23	7
Gpx1	5.54934e-23	0.582451	0.861	0.625	1.31258e-18	7
Pacsin1	1.76755e-96	0.580878	0.339	0.043	4.18078e-92	7
Foxo1	1.0602e-26	0.576564	0.628	0.292	2.50769e-22	7
Eomes	3.28222e-29	0.575934	0.496	0.204	7.76344e-25	7
Nrip1	1.27318e-30	0.573822	0.529	0.217	3.01145e-26	7
Hspe1	2.29383e-18	0.569293	0.953	0.828	5.42559e-14	7
Rplp2	2.50511e-86	0.568882	1	1	5.92534e-82	7
Ly6e	4.55876e-28	0.566772	0.993	0.874	1.07828e-23	7
Camk2d	8.15677e-32	0.565372	0.606	0.261	1.92932e-27	7
Aim2	1.80663e-64	0.562917	0.354	0.068	4.27323e-60	7
Nme2	8.16891e-32	0.558372	0.996	0.968	1.93219e-27	7
Gapdh	1.58049e-39	0.557461	1	0.967	3.73833e-35	7
Tnfsf8	3.54648e-76	0.555843	0.358	0.058	8.38848e-72	7
Smco4	1.10969e-49	0.552995	0.409	0.107	2.62474e-45	7
Actg1	1.9087e-39	0.548621	1	1	4.51466e-35	7
Tmsb10	1.05402e-75	0.542264	1	1	2.49308e-71	7
Rapgef6	1.7793e-22	0.541242	0.858	0.561	4.20857e-18	7
Pigp	1.19202e-32	0.535322	0.5	0.194	2.81949e-28	7
Hspd1	8.63148e-08	0.528826	0.719	0.513	0.0020416	7
Zfp36l1	8.57551e-14	0.527676	0.821	0.607	2.02836e-09	7
Bcl2a1b	2.78201e-13	0.524689	0.646	0.41	6.58029e-09	7
Eif4a1	3.88121e-16	0.522555	0.945	0.815	9.18023e-12	7
C1qbp	1.05518e-11	0.520214	0.562	0.343	2.49582e-07	7
Xist	2.42163e-22	0.518379	0.956	0.807	5.72788e-18	7
Sh2d1a	6.38689e-17	0.518257	0.898	0.711	1.51069e-12	7
Farsb	1.84484e-32	0.517622	0.427	0.15	4.36361e-28	7
Snhg1	1.09752e-20	0.51759	0.664	0.366	2.59597e-16	7
Tnfaip8	1.21289e-21	0.511429	0.788	0.463	2.86885e-17	7
Rplp0	1.03655e-65	0.507012	1	1	2.45176e-61	7
Dus2	3.78908e-29	0.506219	0.394	0.142	8.96231e-25	7
Hspb11	1.18043e-40	0.506056	0.391	0.113	2.79207e-36	7
Nfkbia	1.04506e-13	0.504905	0.777	0.528	2.47188e-09	7
Igflr1	1.44509e-53	0.503332	0.369	0.083	3.41808e-49	7
Trbv12-1	4.70662e-57	0.501134	0.303	0.056	1.11326e-52	7
Pold4	3.70834e-21	0.496336	0.653	0.361	8.77133e-17	7
Cyb5a	2.00777e-21	0.492972	0.81	0.51	4.74898e-17	7
Nsmce1	2.6077e-24	0.492223	0.65	0.326	6.16799e-20	7
Cnn2	2.32979e-23	0.491757	0.978	0.937	5.51066e-19	7
Coro1a	1.43688e-47	0.491201	1	1	3.39865e-43	7
Ptpn7	3.11563e-18	0.491004	0.639	0.367	7.36941e-14	7
Gpr174	4.69712e-18	0.49023	0.613	0.344	1.11101e-13	7
Lcn4	5.10999e-12	0.488836	0.617	0.411	1.20867e-07	7
Anxa5	5.93639e-21	0.487434	0.547	0.268	1.40413e-16	7
Prrc2c	2.44782e-19	0.48732	0.96	0.788	5.78983e-15	7
Dennd2d	3.36025e-33	0.486578	0.467	0.165	7.948e-29	7
Ptms	3.16651e-09	0.485876	0.609	0.435	7.48974e-05	7
Lbh	1.1421e-19	0.485823	0.807	0.496	2.70142e-15	7
Rap1a	1.28303e-24	0.484911	0.956	0.788	3.03475e-20	7
BE692007	2.78457e-13	0.478731	0.708	0.455	6.58633e-09	7
Romo1	2.95908e-17	0.478393	0.847	0.601	6.99911e-13	7
Eif3e	1.93135e-27	0.475861	0.985	0.912	4.56823e-23	7
Utrn	1.15971e-17	0.475681	0.766	0.484	2.74307e-13	7
Chd3	4.39449e-17	0.47356	0.832	0.581	1.03943e-12	7
Nme1	5.39486e-16	0.469156	0.905	0.738	1.27605e-11	7
H2-Ob	2.46223e-50	0.469119	0.252	0.044	5.82391e-46	7
Nop58	7.52123e-13	0.467437	0.558	0.332	1.779e-08	7
1810041H14Rik	1.29383e-34	0.467194	0.347	0.101	3.0603e-30	7
Ifngas1	7.41945e-38	0.464979	0.35	0.095	1.75492e-33	7
Atp1b1	3.2648e-46	0.464404	0.303	0.065	7.72223e-42	7
Atp5g2	7.91497e-31	0.46216	0.996	0.954	1.87213e-26	7
Fbl	7.43211e-11	0.458287	0.668	0.453	1.75792e-06	7
Washc3	8.26527e-20	0.457606	0.653	0.357	1.95498e-15	7
Map4k4	1.90013e-12	0.457551	0.69	0.479	4.49437e-08	7
Rbm3	1.42545e-27	0.456173	0.993	0.973	3.37161e-23	7
Tmem256	7.10114e-18	0.456103	0.726	0.443	1.67963e-13	7
1700097N02Rik	1.17466e-14	0.45606	0.449	0.24	2.77843e-10	7
Nfatc1	3.17457e-18	0.44762	0.595	0.315	7.5088e-14	7
Scd2	2.39363e-22	0.445554	0.299	0.107	5.66165e-18	7
Psen2	2.63299e-23	0.445056	0.474	0.203	6.22782e-19	7
Mrto4	2.49259e-15	0.441647	0.38	0.182	5.89572e-11	7
A430088P11Rik	3.41288e-33	0.441366	0.296	0.079	8.07248e-29	7
Kcnn4	6.62049e-19	0.440727	0.595	0.308	1.56594e-14	7
Rhoh	1.31501e-13	0.440449	0.872	0.71	3.1104e-09	7
Ttc3	8.06481e-27	0.436979	0.478	0.187	1.90757e-22	7
Pfn1	3.8922e-47	0.435177	1	1	9.20623e-43	7
Atp5g1	1.78049e-14	0.432239	0.923	0.799	4.2114e-10	7
Ifi27	7.17691e-11	0.431217	0.748	0.559	1.69755e-06	7
Il4ra	2.47861e-33	0.429108	0.354	0.106	5.86265e-29	7
Eif3m	3.52212e-19	0.425635	0.956	0.819	8.33087e-15	7
Slc25a4	1.39641e-15	0.424756	0.887	0.672	3.30294e-11	7
Snrpf	1.53947e-18	0.423989	0.978	0.876	3.6413e-14	7
Gltp	1.90218e-15	0.423695	0.785	0.511	4.49924e-11	7
Dgkz	3.98249e-15	0.421595	0.602	0.352	9.41978e-11	7
Rbm38	4.47209e-14	0.421395	0.723	0.47	1.05778e-09	7
Churc1	2.18117e-17	0.420656	0.847	0.593	5.15911e-13	7
Ncl	4.50696e-05	0.420595	0.953	0.897	1	7
Borcs8	4.75454e-15	0.420411	0.631	0.372	1.12459e-10	7
Eif3h	1.12015e-23	0.419451	1	0.955	2.64949e-19	7
Eif5a	0.000248138	0.41926	0.96	0.913	1	7
Cct3	1.06845e-11	0.417018	0.712	0.477	2.5272e-07	7
Cd160	1.77259e-06	0.415801	0.46	0.319	0.041927	7
Mrpl52	2.46153e-17	0.414871	0.934	0.79	5.82225e-13	7
Srsf9	1.18667e-13	0.414055	0.686	0.417	2.80684e-09	7
Polr2h	1.61216e-17	0.411542	0.485	0.244	3.81325e-13	7
Hsp90ab1	1.11542e-08	0.409952	1	0.992	0.000263831	7
Pkp3	1.61341e-09	0.408173	0.54	0.365	3.81621e-05	7
Mrpl23	1.08365e-11	0.407777	0.701	0.474	2.56316e-07	7
Evl	4.45231e-11	0.407562	0.854	0.659	1.05311e-06	7
Atp6v1d	2.59282e-14	0.40754	0.755	0.498	6.1328e-10	7
Thoc7	4.75578e-15	0.406225	0.828	0.545	1.12488e-10	7
Psma4	5.58156e-14	0.405221	0.887	0.702	1.32021e-09	7
2310001H17Rik	1.17043e-09	0.405026	0.493	0.301	2.76842e-05	7
Zbtb20	2.27914e-25	0.404172	0.292	0.093	5.39086e-21	7
Pglyrp1	2.36965e-11	0.403266	0.785	0.558	5.60492e-07	7
Foxp1	2.18402e-12	0.401427	0.916	0.709	5.16586e-08	7
Sri	1.56675e-17	0.401114	0.971	0.837	3.70584e-13	7
B4galnt1	1.57402e-15	0.399828	0.967	0.841	3.72303e-11	7
Ddt	2.12627e-13	0.398869	0.664	0.409	5.02926e-09	7
Pgs1	1.29474e-16	0.397928	0.427	0.206	3.06245e-12	7
Ppdpf	6.08944e-13	0.396198	0.825	0.593	1.44033e-08	7
Pebp1	1.52501e-10	0.39602	0.759	0.576	3.6071e-06	7
Ppp1r14b	2.60719e-11	0.394485	0.668	0.447	6.16679e-07	7
Hvcn1	3.6719e-23	0.393387	0.456	0.187	8.68515e-19	7
Cd28	8.36766e-13	0.393176	0.854	0.612	1.9792e-08	7
Gnl3	1.21445e-07	0.392845	0.394	0.245	0.00287254	7
Ikbke	3.61841e-26	0.391198	0.423	0.157	8.55862e-22	7
Eif2s2	2.86301e-14	0.389634	0.956	0.845	6.77187e-10	7
Arl5c	6.75033e-11	0.389327	0.599	0.384	1.59666e-06	7
Gar1	9.08533e-14	0.384428	0.449	0.236	2.14895e-09	7
Myh9	2.72039e-15	0.383724	0.989	0.859	6.43453e-11	7
Pip4k2a	2.65366e-17	0.383085	0.449	0.214	6.2767e-13	7
Ncoa7	3.84794e-19	0.382094	0.409	0.179	9.10153e-15	7
Pa2g4	9.24466e-07	0.380398	0.628	0.448	0.0218664	7
Srpk1	2.66781e-12	0.379296	0.825	0.594	6.31018e-08	7
Sfpq	4.55814e-11	0.377043	0.847	0.657	1.07814e-06	7
Atp5g3	8.23527e-15	0.374329	0.949	0.809	1.94789e-10	7
Atpif1	9.54638e-11	0.37409	0.745	0.504	2.258e-06	7
Tbxa2r	1.59181e-20	0.373659	0.453	0.192	3.76511e-16	7
Fam169b	3.10367e-17	0.371857	0.42	0.193	7.34112e-13	7
Ldha	1.06323e-11	0.371592	0.964	0.889	2.51486e-07	7
Suclg1	8.06285e-14	0.369699	0.734	0.46	1.90711e-09	7
Ctla2a	0.000103044	0.369435	0.92	0.889	1	7
Eif1ax	7.03158e-10	0.369323	0.646	0.434	1.66318e-05	7
Bzw2	1.51473e-14	0.368315	0.577	0.326	3.58278e-10	7
Rgcc	9.83309e-15	0.368203	0.266	0.109	2.32582e-10	7
Pgam1	6.32956e-09	0.36644	0.708	0.501	0.000149713	7
Rilpl2	5.99308e-06	0.365833	0.526	0.367	0.141754	7
Mrpl17	4.89499e-15	0.365471	0.511	0.272	1.15781e-10	7
Nifk	1.49681e-11	0.365347	0.442	0.245	3.5404e-07	7
Ucp2	4.22533e-18	0.365128	0.978	0.912	9.99418e-14	7
Vasp	1.08279e-15	0.365127	0.96	0.839	2.56113e-11	7
Bach2	2.6224e-20	0.364623	0.318	0.118	6.20277e-16	7
Odc1	2.61333e-08	0.363784	0.391	0.225	0.00061813	7
H2-DMa	4.19136e-21	0.363733	0.314	0.116	9.91381e-17	7
Rtraf	1.71668e-13	0.363382	0.916	0.702	4.06046e-09	7
Eef1a1	3.74261e-45	0.362859	1	1	8.85241e-41	7
Sat1	1.70165e-10	0.361068	0.734	0.516	4.02492e-06	7
Il6ra	1.70967e-28	0.360482	0.318	0.096	4.04388e-24	7
Mrpl48	2.19434e-14	0.358862	0.493	0.263	5.19028e-10	7
Acyp1	8.6391e-16	0.357385	0.496	0.247	2.04341e-11	7
Mtln	1.25269e-21	0.356376	0.328	0.12	2.96298e-17	7
Eif3i	9.27111e-13	0.35536	0.92	0.763	2.1929e-08	7
Rasa2	1.98979e-13	0.355176	0.445	0.234	4.70646e-09	7
Gpr183	4.49451e-11	0.354258	0.453	0.254	1.06309e-06	7
Celf2	5.16061e-11	0.354232	0.934	0.776	1.22064e-06	7
Rab3ip	8.99186e-24	0.353148	0.314	0.107	2.12684e-19	7
Ssr2	3.13182e-12	0.352673	0.763	0.471	7.40769e-08	7
Zfpm1	5.97399e-17	0.352508	0.442	0.208	1.41303e-12	7
Ndufs8	6.9031e-12	0.352442	0.715	0.466	1.63279e-07	7
Ndufc1	1.34684e-11	0.352042	0.839	0.592	3.18568e-07	7
Btf3	4.01423e-28	0.351821	0.996	0.994	9.49486e-24	7
Grk6	3.08307e-11	0.350517	0.668	0.44	7.2924e-07	7
Apex1	5.75285e-16	0.350337	0.252	0.097	1.36072e-11	7
A630001G21Rik	2.77297e-13	0.348784	0.445	0.233	6.55892e-09	7
39326	6.43758e-10	0.34712	0.909	0.752	1.52268e-05	7
Srsf6	1.55195e-12	0.346724	0.737	0.495	3.67082e-08	7
Dusp6	2.6834e-34	0.346271	0.255	0.061	6.34705e-30	7
Nsa2	2.70604e-16	0.34597	0.993	0.944	6.4006e-12	7
Slc38a1	1.10136e-11	0.344735	0.69	0.448	2.60506e-07	7
Snhg8	5.65277e-12	0.343018	0.828	0.627	1.33705e-07	7
Rasgrp1	4.35122e-12	0.342855	0.577	0.347	1.02919e-07	7
Abcb9	1.1253e-21	0.341498	0.394	0.158	2.66166e-17	7
Smpdl3a	7.91523e-09	0.341339	0.631	0.447	0.000187219	7
Pop5	7.66395e-12	0.341261	0.734	0.472	1.81275e-07	7
Tmem243	2.27483e-11	0.340985	0.635	0.382	5.38064e-07	7
Plekhg2	7.51567e-22	0.340199	0.274	0.09	1.77768e-17	7
Ptprcap	1.45784e-19	0.339989	0.996	0.985	3.44823e-15	7
Nudt14	5.91167e-17	0.339388	0.343	0.147	1.39829e-12	7
Stx6	1.07023e-19	0.337347	0.372	0.149	2.53142e-15	7
Nek7	4.05024e-15	0.33617	0.628	0.338	9.58002e-11	7
Tmem173	6.13234e-09	0.33586	0.482	0.302	0.000145048	7
I730030J21Rik	9.74628e-14	0.335841	0.288	0.126	2.30529e-09	7
Art2b	3.00255e-16	0.33582	0.471	0.225	7.10193e-12	7
Prkch	3.6487e-12	0.334672	0.701	0.429	8.63028e-08	7
Hmgcr	1.19858e-11	0.333938	0.372	0.195	2.83499e-07	7
Ndufb5	8.40646e-13	0.333488	0.927	0.724	1.98838e-08	7
Rsl1d1	4.87421e-06	0.332889	0.569	0.4	0.11529	7
Samd3	8.615e-13	0.33189	0.423	0.211	2.03771e-08	7
Midn	4.23284e-13	0.331861	0.489	0.262	1.00119e-08	7
Chd4	3.69055e-09	0.331498	0.836	0.636	8.72925e-05	7
Slc25a3	1.77145e-14	0.330274	0.985	0.918	4.19001e-10	7
Eif3k	4.97285e-13	0.329254	0.974	0.911	1.17623e-08	7
Grk2	6.10952e-11	0.327919	0.901	0.744	1.44508e-06	7
Cblb	5.51478e-12	0.326602	0.544	0.31	1.30441e-07	7
Prdx2	1.50405e-08	0.326136	0.774	0.573	0.000355752	7
Dnah8	2.83445e-13	0.325999	0.318	0.149	6.70434e-09	7
Hnrnpa0	1.22932e-13	0.325513	0.974	0.899	2.90772e-09	7
Gtpbp4	4.19871e-09	0.324606	0.577	0.368	9.93121e-05	7
Ifi214	1.27139e-07	0.320936	0.606	0.426	0.00300722	7
Rel	4.93069e-09	0.320648	0.361	0.201	0.000116626	7
Dynll1	2.6888e-10	0.319757	0.978	0.908	6.35981e-06	7
Trim59	7.73364e-13	0.31965	0.412	0.211	1.82924e-08	7
Batf	3.77628e-08	0.31963	0.434	0.268	0.000893202	7
Mxd4	1.56187e-05	0.319591	0.642	0.473	0.369429	7
Kdm5b	5.08425e-17	0.319309	0.369	0.155	1.20258e-12	7
Ctsb	1.41931e-07	0.319234	0.639	0.451	0.0033571	7
Nbdy	9.04987e-16	0.319088	0.343	0.149	2.14057e-11	7
Txn2	2.48054e-09	0.317458	0.755	0.525	5.86723e-05	7
Apobec3	2.53394e-10	0.316368	0.865	0.658	5.99352e-06	7
Nab2	2.73018e-28	0.315973	0.274	0.077	6.45769e-24	7
Ddx21	0.000811818	0.314654	0.748	0.607	1	7
Cd6	2.08194e-11	0.314475	0.85	0.603	4.92441e-07	7
Tcf12	6.73429e-13	0.314095	0.569	0.323	1.59286e-08	7
Fis1	2.23817e-10	0.313332	0.916	0.774	5.29394e-06	7
Tmem258	5.46467e-13	0.312594	0.949	0.795	1.29256e-08	7
Scml4	8.40224e-14	0.312118	0.372	0.174	1.98738e-09	7
Ssh2	7.77428e-08	0.311818	0.599	0.399	0.00183885	7
Mdn1	1.81486e-15	0.311132	0.266	0.105	4.29269e-11	7
Emc9	4.99859e-14	0.31103	0.288	0.124	1.18232e-09	7
Il27ra	2.44017e-13	0.310829	0.562	0.305	5.77174e-09	7
Bola3	5.2419e-12	0.309104	0.646	0.395	1.23987e-07	7
Cldnd1	1.62162e-09	0.3089	0.442	0.259	3.83563e-05	7
Polr1d	6.36005e-13	0.308768	0.96	0.88	1.50434e-08	7
Snrpg	2.80608e-17	0.308636	1	0.991	6.63723e-13	7
Atxn10	3.27535e-15	0.30854	0.464	0.226	7.74718e-11	7
Rasa1	7.39918e-11	0.308226	0.471	0.272	1.75013e-06	7
Impdh2	3.95399e-08	0.308185	0.511	0.326	0.000935237	7
Slc25a5	5.13524e-11	0.307359	0.974	0.915	1.21464e-06	7
Cd79b	5.94291e-18	0.306827	0.285	0.107	1.40568e-13	7
Zfp593	2.81321e-13	0.3064	0.434	0.222	6.65408e-09	7
Arhgap9	1.8008e-10	0.30618	0.807	0.608	4.25943e-06	7
Pomp	1.00115e-10	0.305167	0.945	0.839	2.36801e-06	7
Srpk2	1.97073e-08	0.305034	0.704	0.496	0.000466136	7
Hscb	3.09217e-10	0.304883	0.482	0.283	7.3139e-06	7
Mnat1	9.9163e-22	0.304851	0.263	0.086	2.3455e-17	7
Psma7	1.92546e-09	0.304697	0.967	0.893	4.5543e-05	7
Phb2	3.27596e-06	0.304444	0.719	0.596	0.0774864	7
Pdrg1	5.32004e-10	0.303735	0.595	0.359	1.25835e-05	7
Neurl3	1.40691e-12	0.303376	0.35	0.166	3.32778e-08	7
Hddc2	4.23254e-12	0.302949	0.391	0.201	1.00112e-07	7
Fdps	3.2678e-06	0.302664	0.285	0.167	0.0772933	7
Wdr43	3.29553e-05	0.302295	0.507	0.359	0.779492	7
Tnik	1.17857e-09	0.300687	0.533	0.324	2.78767e-05	7
Grcc10	2.31614e-11	0.300376	0.96	0.887	5.47838e-07	7
Rack1	8.87007e-31	0.299836	1	1	2.09804e-26	7
Npc2	7.17352e-09	0.299525	0.989	0.906	0.000169675	7
G3bp1	3.48191e-06	0.299249	0.752	0.583	0.0823577	7
Plgrkt	2.33219e-09	0.298247	0.675	0.465	5.51633e-05	7
Nip7	5.53322e-10	0.297815	0.496	0.293	1.30877e-05	7
Tpr	2.45459e-08	0.297759	0.909	0.777	0.000580584	7
Ndufb2	1.65142e-07	0.297479	0.741	0.544	0.0039061	7
Smarcb1	3.98345e-13	0.297447	0.453	0.233	9.42206e-09	7
Cct6a	0.000447415	0.297171	0.777	0.657	1	7
Anapc16	2.54165e-11	0.29707	0.65	0.39	6.01177e-07	7
Spint2	5.31931e-15	0.296465	0.358	0.161	1.25818e-10	7
Cd52	8.80491e-20	0.29514	1	1	2.08262e-15	7
Uqcrb	1.78984e-10	0.294564	0.942	0.795	4.23351e-06	7
Srrt	3.85234e-12	0.294536	0.423	0.223	9.11193e-08	7
Tusc3	8.31331e-13	0.294464	0.325	0.154	1.96635e-08	7
Dkc1	1.71273e-07	0.293538	0.456	0.287	0.00405113	7
Stk17b	1.12473e-09	0.293475	0.985	0.894	2.66033e-05	7
2010016I18Rik	6.20274e-13	0.293275	0.332	0.155	1.46713e-08	7
Elk3	1.95911e-12	0.293228	0.566	0.325	4.63387e-08	7
Man1a	6.65866e-09	0.293215	0.526	0.317	0.000157497	7
Stap1	1.00878e-09	0.292704	0.62	0.394	2.38606e-05	7
Ubac2	8.60324e-07	0.292287	0.668	0.468	0.0203492	7
H13	2.768e-09	0.292151	0.712	0.496	6.54716e-05	7
Trp53	2.39663e-08	0.292107	0.715	0.488	0.000566874	7
Cct5	2.3559e-08	0.292015	0.854	0.688	0.000557242	7
Tlk1	8.37059e-10	0.290535	0.547	0.331	1.97989e-05	7
Pym1	2.75318e-11	0.290434	0.496	0.284	6.5121e-07	7
Jun	4.7946e-13	0.289154	0.511	0.279	1.13407e-08	7
Mrpl54	1.1239e-08	0.287862	0.701	0.467	0.000265836	7
Cd3d	2.4349e-19	0.287561	0.996	0.997	5.75928e-15	7
Wdr26	4.6679e-08	0.286787	0.752	0.526	0.0011041	7
Lsm4	5.32951e-08	0.28661	0.909	0.742	0.00126059	7
Syt11	1.32422e-12	0.286256	0.358	0.172	3.13217e-08	7
Psme1	2.40613e-12	0.285837	1	0.95	5.69122e-08	7
Fundc2	8.00235e-08	0.285745	0.752	0.555	0.00189279	7
Nap1l1	4.48671e-06	0.285446	0.836	0.662	0.106124	7
Ube2d2a	1.87295e-08	0.285194	0.898	0.723	0.000443009	7
Relb	3.83984e-14	0.284252	0.292	0.123	9.08237e-10	7
Aimp1	1.03177e-07	0.283898	0.821	0.613	0.00244045	7
Ndufab1	7.07065e-07	0.282124	0.672	0.491	0.0167242	7
Pdcd4	2.98227e-08	0.281034	0.985	0.966	0.000705396	7
Mettl26	6.18669e-10	0.280423	0.533	0.325	1.46334e-05	7
Heg1	1.77721e-18	0.280035	0.255	0.089	4.20365e-14	7
Mcts1	2.02968e-08	0.277175	0.686	0.489	0.000480081	7
Mycbp2	1.95539e-08	0.27684	0.752	0.515	0.000462508	7
Xrcc5	1.58584e-22	0.275969	0.288	0.095	3.751e-18	7
Ssr4	3.40825e-09	0.274686	0.923	0.763	8.06152e-05	7
Timm8a1	5.65764e-07	0.274278	0.281	0.162	0.013382	7
Akap13	4.67555e-07	0.273952	0.934	0.849	0.0110591	7
Traf5	1.53004e-14	0.273884	0.358	0.162	3.61901e-10	7
Shisa5	2.34003e-13	0.27351	0.996	0.987	5.53487e-09	7
Rab37	1.81347e-13	0.273421	0.482	0.245	4.28939e-09	7
Atp5b	2.30553e-09	0.273408	0.989	0.935	5.45327e-05	7
Mdh2	1.27706e-06	0.273397	0.854	0.722	0.0302062	7
Pfdn1	2.90616e-09	0.27329	0.708	0.469	6.87393e-05	7
Rcor1	4.43225e-11	0.273134	0.35	0.177	1.04836e-06	7
Lims1	8.56733e-11	0.27299	0.551	0.324	2.02643e-06	7
Rae1	6.3402e-09	0.272856	0.507	0.312	0.000149965	7
Vdac1	5.98778e-08	0.272292	0.591	0.388	0.00141629	7
Lsm7	5.14314e-07	0.272	0.631	0.442	0.0121651	7
Eif3g	5.80348e-07	0.271718	0.719	0.498	0.013727	7
Stim2	3.67231e-13	0.270085	0.332	0.153	8.68611e-09	7
Csnk2a1	2.88021e-07	0.269989	0.796	0.594	0.00681256	7
Sem1	2.68661e-12	0.269867	0.985	0.952	6.35464e-08	7
Fos	4.63276e-08	0.269835	0.325	0.183	0.00109579	7
Chd2	2.36684e-07	0.269499	0.657	0.471	0.00559828	7
Mob3a	9.61685e-09	0.269392	0.617	0.399	0.000227467	7
Phgdh	7.76582e-08	0.269124	0.489	0.296	0.00183685	7
Ube2r2	1.41444e-07	0.269102	0.65	0.448	0.00334558	7
Fam162a	8.02826e-07	0.268521	0.46	0.296	0.0189892	7
Nolc1	2.92971e-05	0.26846	0.354	0.233	0.692965	7
Saraf	1.56467e-09	0.268426	0.971	0.866	3.70091e-05	7
Uba52	3.92609e-18	0.268347	0.996	0.996	9.28638e-14	7
Serbp1	3.48051e-07	0.268306	0.985	0.975	0.00823244	7
Mrps16	2.59046e-08	0.267632	0.887	0.749	0.000612721	7
Erh	3.2243e-07	0.267517	0.591	0.397	0.00762644	7
Cct4	4.67048e-07	0.267329	0.843	0.637	0.0110471	7
Tank	1.38031e-11	0.267066	0.358	0.177	3.26485e-07	7
Micos13	1.0116e-08	0.267029	0.901	0.714	0.000239273	7
Bri3bp	2.03182e-20	0.266986	0.296	0.105	4.80586e-16	7
Ezr	2.29548e-06	0.266253	0.872	0.71	0.0542949	7
Glrx5	1.74332e-07	0.265712	0.639	0.427	0.00412346	7
Psmg1	5.05611e-15	0.265677	0.292	0.12	1.19592e-10	7
Smim8	9.15794e-10	0.265467	0.442	0.251	2.16613e-05	7
Cmtm7	1.9826e-07	0.265356	0.766	0.534	0.00468944	7
Sit1	4.89477e-11	0.265291	0.398	0.213	1.15776e-06	7
Nfu1	3.77289e-10	0.264342	0.544	0.32	8.92401e-06	7
Acin1	3.87788e-06	0.263824	0.814	0.641	0.0917234	7
Nt5c	4.04121e-07	0.263356	0.869	0.708	0.00955866	7
Sf3b1	2.61242e-08	0.263327	0.982	0.865	0.000617916	7
Eef1d	2.79785e-11	0.262795	0.982	0.926	6.61776e-07	7
Tomm7	4.47691e-10	0.261818	0.989	0.944	1.05892e-05	7
Psma2	2.32368e-09	0.261352	0.953	0.86	5.4962e-05	7
Ndfip1	9.06534e-06	0.259226	0.938	0.851	0.214422	7
Nfkbiz	2.77058e-12	0.258951	0.292	0.132	6.55325e-08	7
Ppp1r11	3.47345e-06	0.258502	0.65	0.479	0.0821575	7
Atp5a1	1.02284e-08	0.258101	0.953	0.869	0.000241933	7
Clint1	2.51287e-05	0.257907	0.726	0.558	0.59437	7
Wdr83os	1.2804e-06	0.257858	0.664	0.479	0.0302854	7
Trac	3.5193e-08	0.25717	0.967	0.877	0.000832421	7
Fam107b	3.62073e-08	0.257141	0.839	0.657	0.000856411	7
Rab10	5.33767e-08	0.257095	0.777	0.544	0.00126252	7
Mrpl11	2.50168e-09	0.256777	0.442	0.252	5.91722e-05	7
Fubp1	5.47248e-07	0.256614	0.675	0.49	0.0129441	7
Trim12a	5.90709e-06	0.256242	0.693	0.505	0.13972	7
Pcbp1	6.45789e-06	0.256065	0.894	0.72	0.152748	7
Snhg6	2.42831e-08	0.255349	0.442	0.269	0.000574369	7
Nop10	8.41878e-05	0.255211	0.938	0.835	1	7
Tecr	6.08821e-07	0.255126	0.81	0.641	0.0144005	7
Hnrnpm	2.80039e-06	0.254945	0.869	0.705	0.0662376	7
Rsl24d1	3.69494e-07	0.254587	0.62	0.42	0.00873963	7
Spata6	9.72128e-11	0.253712	0.263	0.121	2.29938e-06	7
Dpp4	4.61715e-08	0.253631	0.409	0.242	0.00109209	7
Eif1b	2.78674e-07	0.253496	0.755	0.531	0.00659147	7
Tufm	1.75495e-09	0.253428	0.412	0.23	4.15098e-05	7
Ifi208	1.35067e-08	0.253384	0.533	0.327	0.000319473	7
Zranb2	7.28375e-08	0.253116	0.588	0.386	0.00172282	7
Bcap29	5.40765e-11	0.252998	0.412	0.222	1.27907e-06	7
Eif3f	3.27965e-12	0.252818	1	0.986	7.75737e-08	7
Cfl1	1.42043e-16	0.252328	1	0.999	3.35974e-12	7
Pglyrp2	1.13158e-09	0.252066	0.533	0.31	2.67653e-05	7
Arpc5l	8.4208e-08	0.252058	0.894	0.744	0.00199177	7
Stk39	5.05995e-14	0.250925	0.274	0.114	1.19683e-09	7
Ccs	8.40612e-11	0.250896	0.456	0.248	1.9883e-06	7
Ufc1	1.11377e-06	0.250434	0.719	0.511	0.0263439	7
Ppa1	3.65827e-06	0.250354	0.307	0.187	0.0865291	7
Hist1h2ae	1.95645e-156	3.48698	0.992	0.478	4.6276e-152	8
Hist1h2ap	2.8847e-201	3.46216	0.996	0.312	6.82317e-197	8
Pclaf	5.95957e-235	3.40178	1	0.254	1.40962e-230	8
Hist1h1b	3.13482e-256	3.36716	0.983	0.202	7.41478e-252	8
Top2a	6.58648e-223	3.14479	1	0.265	1.5579e-218	8
Tuba1b	2.66338e-157	2.95802	1	0.585	6.29969e-153	8
Stmn1	1.33025e-153	2.90069	1	0.606	3.14644e-149	8
Rrm2	0	2.76369	0.992	0.136	0	8
Birc5	1.88643e-244	2.57296	0.987	0.199	4.46197e-240	8
Mki67	1.81709e-299	2.52819	0.979	0.144	4.29797e-295	8
Nusap1	0	2.47651	0.945	0.09	0	8
H2afx	2.47142e-154	2.40907	0.966	0.319	5.84565e-150	8
Tubb5	2.74966e-144	2.33799	1	0.871	6.50378e-140	8
Hmgb2	3.19763e-139	2.31689	1	0.992	7.56334e-135	8
Ube2c	1.59909e-180	2.29431	0.911	0.198	3.78234e-176	8
Lmnb1	1.25325e-189	2.09579	1	0.289	2.96431e-185	8
Smc2	1.11113e-236	2.05022	0.996	0.204	2.62815e-232	8
Hist1h4d	1.32982e-135	2.02563	0.932	0.325	3.14543e-131	8
Cdca8	0	1.95631	0.954	0.1	0	8
Ccna2	0	1.9491	0.954	0.079	0	8
Asf1b	0	1.91379	0.962	0.092	0	8
Prc1	0	1.88096	0.928	0.103	0	8
Tubb4b	3.01403e-116	1.87352	0.987	0.52	7.12907e-112	8
Hist1h1e	4.1049e-171	1.86954	0.97	0.278	9.70933e-167	8
Cdk1	0	1.86952	0.962	0.106	0	8
Dut	4.63701e-132	1.86728	0.979	0.419	1.09679e-127	8
Hist1h3c	0	1.86386	0.89	0.068	0	8
Lig1	1.26707e-281	1.86243	0.924	0.12	2.997e-277	8
Fbxo5	0	1.85383	0.966	0.078	0	8
Tmpo	7.29625e-150	1.83813	0.996	0.402	1.72578e-145	8
Cdca3	0	1.83455	0.932	0.087	0	8
Ptma	3.60949e-141	1.82482	1	0.998	8.53752e-137	8
Cks1b	3.32131e-225	1.82412	0.966	0.179	7.8559e-221	8
Kif11	0	1.78746	0.928	0.06	0	8
Hmgn2	3.54672e-153	1.78645	0.979	0.335	8.38905e-149	8
Spc24	0	1.78188	0.954	0.101	0	8
Hist1h2ab	0	1.76173	0.878	0.059	0	8
Cks2	1.16562e-129	1.7615	0.958	0.368	2.75705e-125	8
Ube2s	1.91053e-125	1.75696	0.992	0.644	4.51898e-121	8
Pcna	1.60598e-108	1.71108	0.975	0.527	3.79861e-104	8
Gmnn	9.70497e-207	1.70307	0.97	0.207	2.29552e-202	8
Clspn	0	1.68381	0.92	0.056	0	8
Tyms	1.81567e-225	1.66789	0.924	0.157	4.2946e-221	8
Tuba1c	1.76722e-108	1.66099	0.937	0.351	4.18e-104	8
Hist2h2ac	4.18188e-246	1.65923	0.848	0.114	9.89141e-242	8
Tpx2	0	1.65569	0.92	0.064	0	8
Ccnb2	7.25157e-248	1.63667	0.899	0.121	1.71521e-243	8
Cenpf	0	1.63451	0.806	0.064	0	8
Anp32b	3.04058e-132	1.62775	0.996	0.822	7.19188e-128	8
Rrm1	2.0832e-233	1.58077	0.941	0.157	4.92739e-229	8
Dek	6.86946e-122	1.578	1	0.755	1.62483e-117	8
Esco2	0	1.56122	0.852	0.021	0	8
Incenp	1.11713e-219	1.55751	0.928	0.153	2.64235e-215	8
Mcm7	4.90853e-171	1.55612	0.941	0.22	1.16101e-166	8
Ezh2	2.05787e-162	1.55206	0.97	0.266	4.86747e-158	8
Alyref	7.29651e-125	1.54671	0.992	0.542	1.72584e-120	8
Aurkb	0	1.50146	0.861	0.052	0	8
Anp32e	3.91508e-112	1.49232	0.983	0.493	9.26034e-108	8
Kif15	0	1.49058	0.886	0.048	0	8
Mcm5	1.02222e-219	1.48177	0.916	0.148	2.41787e-215	8
Mxd3	0	1.46842	0.81	0.031	0	8
Smc4	3.8345e-103	1.46272	0.992	0.521	9.06974e-99	8
Hmgb1	1.05019e-136	1.46238	1	0.985	2.48402e-132	8
Spc25	0	1.45407	0.882	0.046	0	8
Dnmt1	1.28715e-132	1.43359	0.966	0.324	3.04449e-128	8
Knl1	0	1.41138	0.827	0.045	0	8
Cenpe	0	1.407	0.802	0.056	0	8
Tacc3	1.63942e-306	1.40097	0.878	0.088	3.87772e-302	8
Lgals3	4.47954e-56	1.38513	0.857	0.434	1.05955e-51	8
Anxa2	2.85519e-68	1.37843	0.97	0.63	6.75337e-64	8
Tk1	0	1.37658	0.861	0.056	0	8
Ncapg2	0	1.37505	0.823	0.044	0	8
Snrpd1	1.43257e-107	1.34969	0.987	0.536	3.38845e-103	8
Hmmr	0	1.34637	0.793	0.057	0	8
Ccdc34	7.20763e-248	1.33946	0.899	0.114	1.70482e-243	8
H2afz	2.81835e-120	1.3279	1	0.997	6.66625e-116	8
Uhrf1	0	1.32681	0.857	0.068	0	8
Ran	1.22418e-104	1.29258	1	0.879	2.89554e-100	8
Kif22	0	1.28235	0.852	0.056	0	8
Tipin	5.78694e-163	1.27911	0.916	0.193	1.36878e-158	8
Nucks1	1.08051e-94	1.27807	1	0.578	2.55572e-90	8
Hist1h1d	0	1.27125	0.848	0.072	0	8
Hist1h3e	4.19406e-296	1.25019	0.823	0.077	9.92021e-292	8
Cbx5	5.7978e-191	1.24534	0.924	0.164	1.37135e-186	8
Mcm3	4.60608e-143	1.24064	0.869	0.19	1.08948e-138	8
Ncapd2	1.51367e-264	1.23624	0.848	0.094	3.58029e-260	8
Slbp	9.42755e-91	1.23054	0.987	0.567	2.2299e-86	8
1500009L16Rik	9.43768e-140	1.22356	0.759	0.142	2.23229e-135	8
Nap1l1	7.33343e-89	1.2233	0.987	0.658	1.73458e-84	8
Mad2l1	1.58576e-256	1.21715	0.89	0.107	3.75081e-252	8
Lockd	9.68752e-128	1.19953	0.899	0.213	2.29139e-123	8
H2afv	9.0768e-71	1.19144	0.996	0.787	2.14694e-66	8
Rad51ap1	0	1.18274	0.814	0.03	0	8
Sgo1	0	1.18258	0.814	0.032	0	8
Plk1	0	1.17051	0.726	0.043	0	8
Ncaph	0	1.15691	0.823	0.041	0	8
E2f8	0	1.1467	0.768	0.021	0	8
Ckap2l	0	1.1467	0.781	0.036	0	8
Shcbp1	0	1.14225	0.806	0.03	0	8
Cenpw	4.35828e-126	1.13776	0.911	0.227	1.03086e-121	8
Rad51	0	1.13162	0.802	0.038	0	8
Ncapg	0	1.13053	0.835	0.042	0	8
Pbk	0	1.13021	0.785	0.017	0	8
Nsd2	5.66674e-154	1.12031	0.886	0.176	1.34035e-149	8
Hnrnpab	3.67378e-80	1.11331	0.979	0.68	8.68958e-76	8
Mcm6	3.9065e-118	1.11276	0.857	0.205	9.24005e-114	8
Hells	5.77868e-171	1.11248	0.806	0.127	1.36683e-166	8
Tcf19	3.6286e-278	1.11153	0.759	0.067	8.58273e-274	8
Cit	0	1.10954	0.785	0.045	0	8
Cenpa	4.26401e-65	1.10933	0.899	0.369	1.00857e-60	8
Hist1h2af	0	1.10517	0.713	0.025	0	8
Hist1h2bj	0	1.10114	0.793	0.046	0	8
Hist1h3i	0	1.10066	0.738	0.034	0	8
Cdc20	1.31383e-215	1.09363	0.734	0.081	3.1076e-211	8
Nrm	8.4172e-131	1.07652	0.899	0.204	1.99092e-126	8
Rfc4	6.76634e-246	1.07155	0.823	0.091	1.60044e-241	8
Cdca5	0	1.06787	0.827	0.021	0	8
Ndc80	1.07125e-208	1.0645	0.873	0.12	2.53384e-204	8
Lsm2	2.71788e-108	1.06064	0.937	0.279	6.42859e-104	8
Gapdh	3.93353e-80	1.05796	0.996	0.968	9.30398e-76	8
Rad21	1.1746e-68	1.05207	0.958	0.432	2.77827e-64	8
Kif23	4.30283e-184	1.05063	0.793	0.115	1.01775e-179	8
Ccnb1	2.529e-258	1.04886	0.692	0.059	5.98185e-254	8
Vim	7.42538e-53	1.04509	0.979	0.886	1.75632e-48	8
Ranbp1	1.01762e-62	1.04452	0.975	0.678	2.40699e-58	8
Pmf1	3.12301e-177	1.04371	0.886	0.148	7.38685e-173	8
Gzmb	2.54023e-36	1.04239	0.962	0.83	6.00841e-32	8
Ska1	0	1.0395	0.759	0.037	0	8
Cbx3	3.48396e-93	1.03791	1	0.865	8.24061e-89	8
Mis18bp1	0	1.03691	0.692	0.03	0	8
Cenpm	0	1.03332	0.772	0.049	0	8
Cdkn2c	1.89879e-282	1.02728	0.785	0.07	4.4912e-278	8
Arhgap11a	7.51393e-291	1.02687	0.764	0.064	1.77727e-286	8
Ywhah	1.10062e-78	1.01278	0.996	0.725	2.6033e-74	8
Dctpp1	2.41222e-111	1.01095	0.899	0.237	5.70563e-107	8
Atad2	1.56264e-80	1.01063	0.937	0.339	3.69611e-76	8
Fen1	1.4545e-198	1.01012	0.831	0.116	3.44033e-194	8
Prim1	1.06949e-244	1.00942	0.793	0.084	2.52966e-240	8
Nuf2	0	1.00684	0.734	0.025	0	8
Lgals1	2.94856e-60	1.00012	1	0.996	6.97423e-56	8
[truncated: 1,009 more rows]

## Sheet: Fig.1(L)
Figure 1L
DE analysis of cluster 7 vs. cluster 3
selected genes: adj. p <0.001; log2FC >0.5|<-0.5; orange up in cl. 7, green up in cl. 5)
feature	p value	avg. log2FC	pct.1	pct.2	adj. p value
Ikzf2	4.8134e-54	1.50658	0.682	0.164	1.13851e-49
Izumo1r	4.87452e-51	1.14025	0.511	0.064	1.15297e-46
Trbc2	2.67711e-49	0.910489	1	1	6.33217e-45
Pfn1	4.54904e-48	0.537984	1	1	1.07598e-43
Actg1	1.12283e-46	0.755634	1	1	2.65582e-42
Ctla4	2.98669e-39	0.774727	0.391	0.042	7.06441e-35
Id3	3.14554e-39	1.22854	0.88	0.492	7.44014e-35
Ptms	3.83472e-38	1.1853	0.609	0.184	9.07027e-34
Cd200	5.05332e-38	0.677122	0.365	0.035	1.19526e-33
Lag3	3.77092e-36	0.810812	0.376	0.045	8.91936e-32
Tspan32	1.57765e-34	0.945331	0.653	0.223	3.73162e-30
Ifi27l2a	3.52824e-30	0.882193	0.989	0.94	8.34534e-26
Gapdh	8.56503e-27	0.549283	1	0.987	2.02589e-22
Gstp3	7.48191e-25	0.802569	0.73	0.372	1.7697e-20
Anxa2	1.11598e-24	1.00447	0.701	0.362	2.63962e-20
Ucp2	5.90039e-23	0.53098	0.978	0.911	1.39562e-18
Dapl1	6.10429e-23	0.854962	0.956	0.841	1.44385e-18
H2-Oa	7.60571e-22	0.618854	0.453	0.139	1.79898e-17
Bcl2a1b	5.91243e-21	0.780845	0.646	0.302	1.39847e-16
Rap1a	3.40391e-19	0.51398	0.956	0.782	8.05127e-15
Adk	6.64611e-19	0.55664	0.456	0.159	1.57201e-14
Asap1	8.31583e-19	0.584594	0.591	0.26	1.96694e-14
Slamf6	1.48574e-18	0.71734	0.843	0.575	3.51422e-14
A430093F15Rik	4.17267e-17	0.508648	0.599	0.258	9.86961e-13
Cd9	5.62464e-17	0.548139	0.401	0.139	1.3304e-12
Ddit4	1.05673e-16	0.756162	0.573	0.293	2.49949e-12
Ephx1	1.19435e-16	0.524083	0.383	0.129	2.82499e-12
Mpp1	4.36244e-16	0.51722	0.489	0.199	1.03185e-11
Lgals1	7.56413e-16	0.595111	1	0.97	1.78914e-11
Prr13	9.31792e-16	0.584136	0.865	0.623	2.20397e-11
Xcl1	1.13518e-15	2.14422	0.376	0.139	2.68505e-11
Ms4a4c	2.57614e-15	0.587647	0.858	0.61	6.09334e-11
Tox	1.20577e-14	0.50394	0.518	0.223	2.85201e-10
Anxa5	1.94631e-14	0.517778	0.547	0.256	4.60361e-10
2410006H16Rik	3.33904e-14	0.514488	0.964	0.859	7.89783e-10
Myb	8.56176e-14	0.62089	0.555	0.288	2.02511e-09
Bcl2l11	4.42618e-13	0.572093	0.482	0.221	1.04692e-08
Itgb1	1.49578e-12	0.62145	0.923	0.747	3.53797e-08
Trbc1	4.3479e-11	0.711557	0.971	0.972	1.02841e-06
Itm2a	1.06798e-10	0.619667	0.409	0.199	2.52609e-06
Crtam	2.30729e-10	0.563657	0.584	0.317	5.45744e-06
Pkp3	4.40977e-10	0.522594	0.54	0.325	1.04304e-05
Vim	4.87897e-10	0.608798	0.865	0.73	1.15402e-05
Cd160	1.57464e-09	0.612151	0.46	0.251	3.7245e-05
Mxd4	2.74167e-08	0.523546	0.642	0.42	0.000648487
Gbp7	4.17087e-08	-0.543168	0.27	0.414	0.000986535
Id2	2.88823e-08	-0.597562	0.679	0.714	0.000683152
Klf3	8.82161e-09	-0.556761	0.606	0.687	0.000208658
Jun	6.76817e-11	-0.796148	0.511	0.64	1.60088e-06
Il18r1	4.446e-11	-0.646853	0.157	0.355	1.05161e-06
Slco3a1	3.36453e-11	-0.580348	0.292	0.474	7.95812e-07
Sidt1	2.3697e-11	-0.529584	0.624	0.704	5.60504e-07
Ifngr1	6.7037e-13	-0.639878	0.675	0.71	1.58563e-08
Eif4a2	2.1794e-13	-0.592189	0.708	0.771	5.15494e-09
Cd7	7.73048e-14	-0.607652	0.372	0.595	1.82849e-09
Tubb4b	3.16552e-14	-0.583425	0.478	0.662	7.4874e-10
Tent5a	9.21594e-15	-0.790803	0.215	0.442	2.17985e-10
Tuba1b	4.03458e-16	-0.503171	0.617	0.814	9.543e-12
Txnip	4.945e-18	-0.645366	0.828	0.881	1.16964e-13
Rabac1	1.05106e-19	-0.669343	0.693	0.784	2.48606e-15
Satb1	1.24386e-22	-0.672964	0.788	0.894	2.94211e-18
Ly6a	7.21723e-26	-0.986013	0.504	0.76	1.70709e-21
Tubb5	1.46799e-27	-0.627944	0.942	0.972	3.47224e-23
Ly6c2	1.86726e-30	-0.962772	0.967	0.993	4.41664e-26
Arl4c	5.7675e-40	-0.974292	0.839	0.941	1.36419e-35
Plac8	1.29061e-40	-1.06419	0.734	0.946	3.05269e-36
Il7r	4.37324e-44	-1.73078	0.478	0.806	1.0344e-39
Ccl5	5.5783e-49	-1.22769	1	1	1.31944e-44
1110038B12Rik	6.69965e-08	0.323997	0.536	0.317	0.00158467
1700097N02Rik	7.08527e-10	0.462202	0.449	0.236	1.67588e-05
2300009A05Rik	0.00858707	-0.26308	0.263	0.307	1
2310001H17Rik	0.000346646	0.33786	0.493	0.337	1
A630001G21Rik	2.39571e-05	0.281665	0.445	0.273	0.566658
Abracl	1.09547e-16	0.410803	0.985	0.945	2.59111e-12
AC149090.1	9.15351e-07	-0.519343	0.668	0.698	0.0216508
Acadl	1.25671e-05	0.253294	0.529	0.323	0.297251
Acot7	1.69919e-07	0.255165	0.332	0.154	0.0040191
Actb	1.84523e-33	0.497558	1	1	4.36451e-29
Aff3	6.55999e-09	0.313246	0.442	0.216	0.000155163
Aim2	2.38303e-14	0.397521	0.354	0.119	5.63657e-10
Alkbh1	0.00140304	-0.292567	0.372	0.427	1
Ap2m1	3.60991e-05	0.263972	0.672	0.472	0.853853
Ap2s1	3.15059e-06	0.2869	0.836	0.615	0.0745209
Ap3s1	8.07057e-08	0.292554	0.595	0.338	0.00190893
Arf5	5.08418e-07	0.252176	0.978	0.935	0.0120256
Arhgap15	0.00171168	-0.2511	0.745	0.752	1
Arid4a	0.00632085	-0.278027	0.591	0.575	1
Arpc3	6.64623e-13	0.349163	0.993	0.953	1.57203e-08
Arpc4	1.35343e-12	0.373119	0.974	0.854	3.20128e-08
Arpc5	5.67716e-12	0.341779	0.989	0.938	1.34282e-07
Atox1	3.56739e-08	0.308555	0.912	0.814	0.000843795
Atp1a1	0.00165687	-0.295098	0.544	0.541	1
Atp1b3	6.06979e-07	-0.307497	0.945	0.928	0.0143569
Atp2b1	0.000815038	-0.287981	0.522	0.585	1
Atp5g3	8.15033e-07	0.279409	0.949	0.853	0.019278
Atp5k	8.53217e-08	0.284096	0.956	0.918	0.00201811
Atp6v1d	6.44989e-08	0.353217	0.755	0.526	0.00152559
Atpif1	1.35432e-07	0.402525	0.745	0.528	0.00320338
Atxn1	9.21228e-06	0.277249	0.5	0.305	0.217898
Avl9	7.69565e-05	-0.363427	0.354	0.436	1
AY036118	4.02743e-07	-0.265041	0.964	0.951	0.00952607
B3gnt2	0.000445059	0.280847	0.624	0.444	1
Batf	1.26254e-05	0.293197	0.434	0.258	0.298627
Bbc3	0.00023512	-0.370274	0.175	0.271	1
Bcl11b	5.34725e-07	-0.395218	0.81	0.827	0.0126479
Bcl2	2.73821e-05	-0.601658	0.401	0.462	0.647669
Bcl9l	2.78206e-06	-0.423364	0.361	0.464	0.0658041
Bclaf1	1.61974e-05	-0.36047	0.657	0.702	0.383116
Blmh	5.52951e-09	0.309667	0.507	0.265	0.000130789
Borcs8	1.10276e-08	0.396767	0.631	0.38	0.000260835
Brd2	0.000552849	-0.254702	0.646	0.667	1
Bri3	4.92258e-05	0.252366	0.62	0.395	1
Btg1	2.7097e-16	-0.388385	0.996	1	6.40925e-12
Calm3	6.81558e-07	0.330537	0.821	0.625	0.0161209
Capg	2.62697e-14	0.408329	0.252	0.064	6.21357e-10
Caprin1	0.00071506	-0.281262	0.544	0.564	1
Capzb	6.96206e-10	0.302196	0.982	0.946	1.64674e-05
Cbx4	0.00622006	-0.263776	0.307	0.36	1
Ccdc12	1.1959e-07	0.316675	0.927	0.779	0.00282866
Ccdc50	1.35139e-09	0.326944	0.431	0.204	3.19645e-05
Ccdc88c	0.00249226	-0.265278	0.507	0.519	1
Ccl4	0.480862	1.1427	0.266	0.226	1
Ccr2	0.000230453	-0.421351	0.164	0.25	1
Cd27	1.37022e-05	0.269522	0.942	0.826	0.324099
Cd28	5.28592e-05	0.261524	0.854	0.667	1
Cd2ap	3.55376e-07	-0.457987	0.248	0.384	0.00840571
Cd44	4.34436e-06	0.260328	0.529	0.322	0.102757
Cd48	9.24408e-08	0.315148	0.974	0.905	0.0021865
Cd52	6.62204e-27	0.438951	1	1	1.56631e-22
Cd72	8.20842e-06	0.275565	0.409	0.24	0.194154
Cebpb	0.00379857	-0.28993	0.212	0.276	1
Cfl1	2.78672e-20	0.337537	1	1	6.59144e-16
Chmp2a	8.90442e-08	0.278336	0.88	0.67	0.00210616
Churc1	6.69726e-07	0.282135	0.847	0.662	0.015841
Cirbp	8.44279e-05	-0.392865	0.398	0.459	1
Cited2	0.00802428	-0.320142	0.54	0.534	1
Cldnd1	1.11984e-07	0.353858	0.442	0.238	0.00264876
Clk1	2.07124e-06	-0.354906	0.865	0.858	0.0489911
Cmah	0.000181641	-0.319917	0.639	0.672	1
Cmtm7	5.74525e-08	0.384548	0.766	0.521	0.00135892
Cnn2	1.39872e-15	0.451875	0.978	0.951	3.3084e-11
Commd1	1.26232e-06	0.25402	0.496	0.275	0.0298576
Coro1a	2.03311e-34	0.478612	1	1	4.80891e-30
Cotl1	7.60198e-15	0.416929	0.985	0.955	1.7981e-10
Cox5b	2.95798e-16	0.410607	0.989	0.943	6.99651e-12
Cox6b1	1.62272e-14	0.31244	0.996	0.972	3.83823e-10
Cox7c	2.31259e-10	0.261991	1	0.99	5.46997e-06
Crip1	0.00185506	0.253245	1	1	1
Cstb	2.47125e-07	0.301802	0.642	0.395	0.00584526
Ctsb	2.47824e-05	0.30872	0.639	0.444	0.586178
Cxcr6	0.00207841	-0.457907	0.299	0.352	1
Cyfip2	0.000486785	-0.28217	0.566	0.573	1
D830025C05Rik	0.000180351	-0.392326	0.179	0.268	1
Ddt	7.96287e-07	0.336978	0.664	0.432	0.0188346
Ddx18	0.000135617	-0.273734	0.547	0.61	1
Ddx3x	0.000515971	-0.302203	0.467	0.511	1
Ddx5	3.35827e-13	-0.340438	1	0.995	7.94332e-09
Dera	1.1847e-08	0.313467	0.445	0.229	0.000280216
Dgkz	7.82314e-07	0.333149	0.602	0.385	0.0185041
Dnajb1	0.000238791	-0.307985	0.445	0.481	1
Dph5	0.000113633	-0.370305	0.266	0.358	1
Dtx1	9.44623e-05	-0.34574	0.423	0.501	1
Dusp2	1.75336e-11	0.457449	0.909	0.74	4.14723e-07
Dynll1	9.95393e-06	0.269667	0.978	0.935	0.23544
Dynlrb1	7.82811e-06	0.255029	0.832	0.672	0.185158
Eef1a1	1.58016e-24	-0.271712	1	1	3.73756e-20
Eef1g	2.66809e-20	-0.459989	0.971	0.99	6.31082e-16
Eif1ax	4.72226e-05	0.307978	0.646	0.464	1
Eif2s2	7.92022e-06	0.268963	0.956	0.889	0.187337
Eif5	7.6709e-13	-0.453434	0.781	0.859	1.8144e-08
Elk3	2.23813e-08	0.301565	0.566	0.325	0.000529384
Emb	0.00132774	-0.259686	0.865	0.843	1
Esd	2.13374e-07	0.304229	0.85	0.693	0.00504693
Etfb	8.8517e-06	0.307708	0.697	0.469	0.209369
Eva1b	1.42511e-07	0.36295	0.566	0.338	0.00337082
Fam102a	0.00177133	-0.279295	0.263	0.33	1
Fam107b	2.77747e-06	0.290248	0.839	0.665	0.0656956
Fam169b	0.00226963	-0.298434	0.42	0.461	1
Fam241a	0.000637389	-0.40473	0.412	0.449	1
Fam78a	6.89485e-06	-0.379902	0.624	0.648	0.163084
Farsb	9.09222e-10	0.334769	0.427	0.198	2.15058e-05
Fbxl12	0.00133331	-0.274455	0.208	0.286	1
Fdps	0.000105563	0.305229	0.285	0.157	1
Flna	8.83884e-07	0.310455	0.839	0.65	0.0209065
Fmc1	0.00643175	-0.303865	0.361	0.394	1
Fos	0.000399764	-0.434625	0.325	0.409	1
Fryl	0.000901135	-0.27386	0.474	0.528	1
Fth1	2.48601e-09	-0.252716	1	0.998	5.88016e-05
G3bp2	0.00533708	-0.257161	0.712	0.662	1
Gas5	2.1833e-09	0.267703	1	0.992	5.16416e-05
Gbp4	0.0196934	-0.293496	0.332	0.367	1
Gltp	7.2084e-05	0.250115	0.785	0.605	1
Gmfg	7.6444e-08	0.270033	0.985	0.983	0.00180813
Gnai2	1.96604e-11	0.282362	1	0.99	4.65027e-07
Gng10	3.84192e-05	0.270346	0.646	0.437	0.90873
Gng2	1.26446e-05	0.269989	0.73	0.514	0.299082
Gpr174	0.000180238	0.273169	0.613	0.446	1
Gpr183	0.000337837	-0.306031	0.453	0.539	1
Gramd3	0.000212714	-0.299273	0.763	0.757	1
Grap	3.44701e-05	0.266321	0.869	0.68	0.81532
Grap2	5.72811e-09	-0.409878	0.628	0.687	0.000135487
Gtf2i	1.02716e-05	-0.343647	0.661	0.682	0.242955
Gzma	1.47054e-17	-0.383336	0.996	1	3.47826e-13
H2-Ke6	0.00224333	-0.255366	0.449	0.487	1
H2-Q4	0.00307743	-0.270973	0.526	0.554	1
H2-Q7	3.54694e-16	-0.38058	0.996	0.998	8.38958e-12
Hcls1	6.19407e-05	0.256689	0.781	0.598	1
Hcst	4.71173e-13	-0.381019	1	0.992	1.11447e-08
Heg1	4.00022e-09	0.264817	0.255	0.092	9.46173e-05
Herc1	0.0081854	-0.270578	0.453	0.466	1
Hipk1	1.52993e-05	-0.390242	0.573	0.573	0.361875
Hist1h4d	0.00380955	-0.258948	0.318	0.36	1
Hmgcr	1.15019e-09	0.384284	0.372	0.168	2.72056e-05
Hscb	8.45743e-06	0.255576	0.482	0.291	0.200044
Hspb11	3.67836e-07	0.262002	0.391	0.199	0.00870042
I730030J21Rik	4.20397e-07	0.318508	0.288	0.136	0.00994365
Ifi27	0.000161815	0.295136	0.748	0.601	1
Ifi47	1.98823e-05	-0.305872	0.726	0.755	0.470276
Ift80	2.47113e-06	0.269033	0.31	0.159	0.0584497
Ighm	0.174045	0.64647	0.894	0.816	1
Igkc	0.209567	1.97657	0.259	0.273	1
Ikzf3	7.16373e-06	0.262757	0.562	0.358	0.169444
Il18rap	0.00809159	-0.337783	0.234	0.281	1
Il6ra	0.001091	-0.39531	0.318	0.374	1
Inpp4b	3.14717e-11	0.442869	0.723	0.427	7.444e-07
Iqgap2	0.000986998	-0.317456	0.299	0.37	1
Itga4	1.56265e-06	0.360198	0.876	0.767	0.0369614
Itk	6.78922e-10	-0.468018	0.591	0.69	1.60585e-05
Jak1	1.38289e-05	-0.25061	0.974	0.972	0.327095
Jaml	9.3515e-07	-0.474891	0.179	0.313	0.0221191
Junb	1.88802e-08	-0.422239	0.938	0.931	0.000446573
Klf13	0.00208749	-0.274633	0.818	0.806	1
Klf2	6.86265e-09	-0.327212	0.934	0.982	0.000162322
Klf6	3.78668e-06	-0.535165	0.547	0.59	0.0895664
Klk8	7.97566e-06	-0.319547	0.807	0.811	0.188648
Klrc1	6.73475e-06	-0.504868	0.321	0.425	0.159297
Klrk1	8.15361e-05	-0.510292	0.529	0.558	1
Krtcap2	0.000137455	-0.26543	0.869	0.856	1
Larp1	0.0269766	-0.263892	0.38	0.4	1
Ldha	2.70661e-08	0.360026	0.964	0.901	0.000640193
Lef1	0.000310377	-0.292983	0.872	0.869	1
Limd2	1.57637e-15	0.357284	1	0.997	3.72858e-11
Lims1	3.1964e-07	0.264522	0.551	0.322	0.00756046
Lrp10	1.05241e-06	0.310031	0.675	0.444	0.0248926
Lsp1	1.42885e-18	0.467658	0.996	0.995	3.37966e-14
Malat1	1.42904e-23	-0.487644	1	1	3.3801e-19
Malsu1	1.22669e-07	0.254757	0.431	0.223	0.00290149
Malt1	4.3817e-06	-0.350245	0.54	0.63	0.10364
March7	0.00306693	-0.29833	0.42	0.454	1
Mat2a	0.000277183	-0.262202	0.562	0.585	1
Mdm4	0.00531341	-0.260396	0.471	0.477	1
Mgst2	2.34789e-05	0.294882	0.712	0.529	0.555347
Mrps16	5.01149e-10	0.380068	0.887	0.722	1.18537e-05
Mrps21	1.77113e-05	0.256757	0.843	0.687	0.418926
Mrps6	7.22686e-07	0.350008	0.504	0.307	0.0170937
Myl12a	6.09869e-12	0.365435	0.993	0.953	1.44252e-07
Myl6	1.15349e-14	0.2932	1	1	2.72834e-10
Mylip	4.28619e-07	-0.418163	0.223	0.363	0.0101381
Nabp2	1.45178e-06	0.266272	0.533	0.308	0.034339
Naca	9.10855e-20	0.325314	1	0.998	2.15445e-15
Nasp	0.0162778	-0.25691	0.343	0.377	1
Ndfip1	4.3381e-06	0.306369	0.938	0.866	0.102609
Ndufs8	1.34354e-05	0.267211	0.715	0.518	0.317787
Nek7	3.519e-07	0.273207	0.628	0.358	0.0083235
Nfatc1	8.5254e-09	0.360343	0.595	0.335	0.000201651
Npm3	1.74398e-05	-0.276208	0.719	0.745	0.412503
Nsd3	8.99102e-08	-0.393191	0.69	0.714	0.00212665
Nsmce4a	0.00158388	-0.264315	0.536	0.551	1
Nucb1	1.91758e-07	0.329164	0.573	0.34	0.00453566
Nucks1	2.65127e-05	-0.253254	0.69	0.73	0.627105
Numa1	2.01475e-05	-0.371826	0.383	0.471	0.476549
Pacsin1	2.45318e-08	0.262192	0.339	0.151	0.000580251
Pag1	0.00224425	-0.259901	0.193	0.266	1
Pcgf5	0.0256645	-0.273083	0.255	0.296	1
Pcna	7.29335e-05	-0.294088	0.496	0.57	1
Pde3b	5.80125e-05	-0.35423	0.391	0.457	1
Pde7a	0.00015577	-0.360472	0.536	0.57	1
Pdk1	0.0048077	-0.322098	0.288	0.332	1
Pdlim2	4.80049e-06	0.261004	0.533	0.322	0.113546
Peak1	0.00157533	-0.312024	0.354	0.399	1
Peli1	1.93033e-08	-0.424505	0.777	0.824	0.000456582
Pfdn1	2.92865e-07	0.279256	0.708	0.462	0.00692713
Pglyrp1	2.7519e-07	0.401842	0.785	0.605	0.00650908
Phc3	0.00251473	-0.325265	0.197	0.265	1
Phf21a	0.000348745	-0.315351	0.266	0.348	1
Phip	0.000123022	-0.326569	0.485	0.524	1
Pigp	3.42855e-06	0.279775	0.5	0.308	0.0810954
Pik3cd	2.93304e-06	-0.36905	0.65	0.662	0.0693752
Pik3ip1	0.000962797	-0.375041	0.193	0.27	1
Pik3r1	0.000148599	-0.347998	0.434	0.497	1
Pim1	5.09593e-06	-0.533493	0.46	0.529	0.120534
Plec	4.24529e-05	0.28249	0.642	0.43	1
Plekhg2	3.02767e-07	0.255741	0.274	0.119	0.00716136
Plgrkt	1.09787e-07	0.33051	0.675	0.454	0.0025968
Pmvk	2.5234e-10	0.269997	0.252	0.082	5.9686e-06
Pnp	1.61433e-08	0.341191	0.482	0.263	0.000381838
Pold4	2.44102e-12	0.461712	0.653	0.372	5.77376e-08
Pole4	4.02626e-05	-0.370797	0.464	0.553	0.952332
Polr1d	1.32542e-15	0.432737	0.96	0.863	3.13502e-11
Pomp	2.15859e-09	0.339786	0.945	0.866	5.1057e-05
Pou2f2	1.09896e-09	0.423901	0.591	0.332	2.59936e-05
Ppp1r10	0.0501505	-0.254764	0.347	0.35	1
Ppp1r14b	0.000187487	-0.265107	0.668	0.707	1
Ppp1r15a	7.66372e-05	-0.409431	0.449	0.503	1
Ppp2r5a	0.000103049	-0.28893	0.723	0.74	1
Prdx2	1.23659e-06	0.355187	0.774	0.581	0.029249
Prdx6	0.000262707	-0.251551	0.69	0.695	1
Prelid1	1.94634e-09	0.377113	0.872	0.71	4.60367e-05
Prf1	0.0127483	-0.273419	0.361	0.385	1
Psat1	1.21181e-09	0.258146	0.281	0.106	2.86631e-05
Psen2	9.0025e-10	0.325694	0.474	0.231	2.12936e-05
Psma4	4.44577e-10	0.388595	0.887	0.744	1.05156e-05
Psmb1	1.2452e-07	0.252325	0.989	0.946	0.00294528
Psmd8	3.13029e-06	0.284029	0.836	0.668	0.0740408
Ptpn2	0.0532024	-0.253023	0.405	0.394	1
Ptpn7	2.27834e-10	0.431371	0.639	0.379	5.38896e-06
Ptprcap	9.21077e-16	0.352083	0.996	0.993	2.17862e-11
Ptrhd1	7.22345e-12	0.297163	0.328	0.114	1.70856e-07
Pycard	1.26304e-06	0.308685	0.934	0.844	0.0298746
Rab4b	3.38932e-08	0.310682	0.661	0.384	0.000801675
Rabgap1l	0.00766702	-0.27883	0.573	0.548	1
Rac2	2.3286e-23	0.350893	0.996	0.998	5.50784e-19
Rack1	8.50516e-21	-0.280096	1	1	2.01173e-16
Rbm3	5.34477e-18	0.41004	0.993	0.985	1.2642e-13
Reep5	7.04524e-14	0.497449	0.88	0.673	1.66641e-09
Rictor	0.00871446	-0.253292	0.511	0.513	1
Rilpl2	1.81161e-08	0.492084	0.526	0.307	0.000428499
Rnf138	1.47179e-05	-0.355391	0.682	0.704	0.348122
Rplp1	2.45806e-22	-0.268312	1	1	5.81404e-18
Rpn2	0.000171731	-0.294543	0.427	0.496	1
Rras2	2.13131e-06	-0.411834	0.208	0.332	0.0504119
Runx3	0.000375842	-0.309309	0.781	0.799	1
S100a10	1.60292e-12	0.39303	1	0.997	3.79138e-08
S100a11	1.91533e-05	0.285818	0.934	0.846	0.453032
S100a13	1.16419e-10	0.35369	0.956	0.903	2.75365e-06
S100a6	1.37741e-07	-0.265953	0.942	0.928	0.00325798
S1pr1	0.00116011	-0.264673	0.752	0.732	1
Samd3	1.40913e-05	0.302713	0.423	0.248	0.333302
Samhd1	0.00655553	-0.29511	0.745	0.704	1
Scaf11	0.000178192	-0.389693	0.617	0.658	1
Scd2	3.21362e-09	0.373605	0.299	0.124	7.60118e-05
Sell	4.87552e-05	0.277583	0.967	0.93	1
Selplg	2.31473e-09	-0.312458	0.956	0.983	5.47504e-05
Serpinb6b	1.80931e-09	0.394723	0.65	0.392	4.27955e-05
Sh2d1a	1.1309e-09	0.422764	0.898	0.734	2.67492e-05
Sh3bgrl	1.80057e-06	0.297325	0.453	0.258	0.0425889
Sh3bgrl3	9.55284e-12	0.28882	1	0.998	2.25953e-07
Slbp	0.0001009	-0.329029	0.54	0.576	1
Slc25a11	9.88479e-07	0.268057	0.602	0.357	0.0233805
Slc25a4	1.1526e-07	0.325668	0.887	0.707	0.00272624
Slc38a2	8.5624e-08	-0.393213	0.843	0.874	0.00202526
Slc3a2	0.00788241	-0.27769	0.588	0.593	1
Smad7	1.12171e-07	-0.521809	0.599	0.657	0.00265318
Smap1	2.29896e-05	0.257059	0.737	0.528	0.543774
Smc4	1.27403e-07	0.414374	0.869	0.714	0.00301347
Smchd1	0.000600564	-0.272074	0.741	0.73	1
Smco4	2.24694e-06	0.259182	0.409	0.223	0.0531468
Smdt1	3.45639e-09	0.393388	0.905	0.769	8.17539e-05
Smpdl3a	0.000470997	0.29603	0.631	0.499	1
Snapc5	2.03582e-06	0.286764	0.591	0.363	0.0481532
Snrnp70	2.04696e-05	-0.291012	0.828	0.784	0.484166
Sod1	0.0325379	-0.255563	0.529	0.501	1
Sri	1.82035e-07	0.284812	0.971	0.876	0.00430567
Srsf5	1.60883e-10	-0.423498	0.942	0.908	3.80536e-06
Srsf9	2.10313e-07	0.37904	0.686	0.451	0.00497454
Ssbp2	0.0158479	-0.263674	0.23	0.271	1
Ssh2	0.000291797	-0.287021	0.599	0.625	1
Ssr2	4.88947e-09	0.352556	0.763	0.466	0.000115651
Stk39	3.81437e-12	0.299443	0.274	0.084	9.02213e-08
Sub1	4.63416e-14	0.343564	0.993	0.992	1.09612e-09
Sun2	1.08665e-08	-0.480322	0.38	0.513	0.000257025
Syt11	6.48623e-10	0.340267	0.358	0.152	1.53419e-05
Tacc1	0.00178604	-0.290504	0.679	0.682	1
Tecr	7.52585e-11	0.413081	0.81	0.571	1.78009e-06
Tespa1	0.000211331	0.258524	0.65	0.459	1
Tle4	7.82416e-05	-0.342543	0.617	0.658	1
Tmem165	1.05867e-06	0.266395	0.474	0.271	0.0250408
Tmem173	8.53862e-05	0.285743	0.482	0.317	1
Tmem256	3.59451e-08	0.346999	0.726	0.489	0.000850209
Tmod3	0.000338717	-0.282333	0.536	0.554	1
Tnrc6b	0.00058656	-0.283676	0.686	0.672	1
Tpt1	4.71225e-61	-0.458852	1	1	1.11459e-56
Tra2a	8.39088e-05	-0.303491	0.755	0.73	1
Tra2b	1.4924e-05	-0.27257	0.916	0.916	0.352998
Trbv12-1	2.49624e-07	0.285801	0.303	0.141	0.00590436
Tsc22d3	4.47031e-06	-0.459863	0.522	0.591	0.105736
Tspan13	0.000438242	0.299766	0.668	0.504	1
Tspo	4.80122e-06	0.271748	0.964	0.871	0.113563
Tuba1a	0.00175369	-0.270294	0.533	0.575	1
Tuba4a	1.69897e-07	-0.402729	0.354	0.494	0.00401857
Tusc3	3.44306e-07	0.254906	0.325	0.156	0.00814388
Tut4	0.000110153	-0.350325	0.628	0.65	1
Txk	1.76992e-06	-0.382021	0.737	0.76	0.0418638
Uba52	1.62562e-10	-0.252584	0.996	1	3.84508e-06
Ufc1	3.42236e-08	0.343542	0.719	0.461	0.00080949
Ugcg	0.00134431	-0.275754	0.807	0.784	1
Unc119	1.14717e-10	0.394584	0.46	0.224	2.7134e-06
Uqcrb	2.56992e-07	0.2902	0.942	0.816	0.00607864
Usp48	5.83757e-06	-0.442634	0.307	0.407	0.138076
Vasp	6.92957e-07	0.259247	0.96	0.864	0.0163905
Vdac1	2.25826e-05	0.270598	0.591	0.399	0.534145
Wbp11	0.00355257	-0.286944	0.478	0.489	1
Xrn1	0.00093149	-0.301393	0.46	0.497	1
Ywhae	2.80791e-05	0.250323	0.894	0.789	0.664155
Zfas1	3.26697e-07	0.357518	0.77	0.57	0.00772737
Zfp652	1.61414e-05	-0.394441	0.27	0.367	0.381791
Zmynd11	0.00151102	-0.311643	0.332	0.387	1
Zswim6	0.0123787	-0.250532	0.201	0.258	1

## Sheet: Fig.2(A-H)
Figure 2A
%OT-1 of CD8
wt	NOH
21.6	10.5
24.2	6.83
37.6	13.2
26.5	13.6
38.3	16.1
									Adjusted to sum = 100%
Figure 2B			Figure 2B			Figure 2B			Figure 2B			Figure 2B			Figure 2B
%KLRG1+CD127-			%KLRG1-CD127+			%KLRG1-CD127-			adj. %KLRG1+CD127-			adj. %KLRG1-CD127+			adj. %KLRG1-CD127-
wt	NOH		wt	NOH		wt	NOH		wt	NOH		wt	NOH		wt	NOH
6.02	41.3		53.4	23.8		28.6	31.6		0.0683935	0.427094		0.60668	0.246122		0.324926	0.326784
11.3	47.7		51.6	17		26	30.5		0.127109	0.50105		0.580427	0.178571		0.292463	0.320378
12.7	47.6		47.5	18.4		30.6	30.5		0.139868	0.493264		0.523128	0.190674		0.337004	0.316062
2.12	30.2		59.2	29.5		27.7	34.8		0.0238149	0.319577		0.665019	0.312169		0.311166	0.368254
4.97	30.3		52.2	29.6		31.5	33.2		0.0560505	0.325456		0.5887	0.317938		0.35525	0.356606
Figure 2C			Figure 2C
MFI PD-1			normalized MFI PD-1
wt	NOH		wt	NOH
27.8	50.1		0.958621	1.72759
25.7	63.5		0.886207	2.18966
34.3	51.9		1.18276	1.78966
26	60.3		0.896552	2.07931
31.2	51.4		1.07586	1.77241
Figure 2D
%IFNγ+
wt	NOH
88.9	64.3
86.8	69.1
88	56.9
88.2	60
83.4	73.2
Figure 2D
%IFNγ+/TNF+
wt	NOH
68.9	30.2
65	44.2
64.9	26.5
62.3	28.1
55.3	38.5
Figure 2E
%IFNγ+/TNF+/IL2+
wt	NOH
4.83	2.28
5.18	7.54
3.85	3.1
4.65	2.81
3.79	2.05
Figure 2G
MFI IFNγ
SIINFEKL	wt	NOH
10^-6	10578	8258
10^-7	11049	8832
10^-8	11391	9760
10^-9	11820	10062
10^-10	7066	6370
10^-11	1998	1352
10^-12	648	797
10^-13	566	459
10^-14	553	1275

## Sheet: Fig.2(I-P)
Figure 2I
%OT-1 of CD8
wt	NOH
47.8	5.88
49.3	13.4
41.4	17
53.2	15.8
51.2	25.7
									Adjusted to sum = 100%
Figure 2J			Figure 2J			Figure 2J			Figure 2J			Figure 2J			Figure 2J
%KLRG1+CD127-			%KLRG1-CD127+			%KLRG1-CD127-			adj. KLRG1+CD127-			adj. KLRG1-CD127+			adj. KLRG1-CD127-
wt	NOH		wt	NOH		wt	NOH		wt	NOH		wt	NOH		wt	NOH
14.3	31.3		58	36.6		10.3	18.2		0.173	0.364		0.702	0.425		0.125	0.211
16.4	40.1		55.4	27.3		9.72	16.9		0.201	0.476		0.68	0.324		0.119	0.2
14.1	62.6		57.3	14.2		8.28	8.62		0.177	0.733		0.719	0.166		0.104	0.101
14.5	54.3		58.5	18.6		9.36	9.37		0.176	0.66		0.71	0.226		0.114	0.114
13.1	38.4		59.5	27.9		8.36	6.83		0.162	0.525		0.735	0.382		0.103	0.093
Figure 2K			Figure 2K
MFI PD-1			normalized MFI PD-1
wt	NOH		wt	NOH
44.8	88.6		0.941968	1.86291
47.1	75.8		0.990328	1.59378
47.7	77.1		1.00294	1.62111
49.9	75.4		1.0492	1.58537
48.3	65.8		1.01556	1.38352
Figure 2L
%IFNγ+
wt	NOH
86	72.6
86.5	70.2
83.3	68.9
84.8	63.1
86.8	69.3
Figure 2L
%IFNγ+/TNF+
wt	NOH
33	12.7
32.6	11.4
30.6	14.1
26.7	12.4
26.6	13.3
Figure 2M
%IFNγ+/TNF+/IL2+
wt	NOH
2.09	1.38
3.18	0.85
2.54	0.73
1.93	0.65
2.23	0.9
Figure 2O
MFI IFNγ
SIINFEKL	wt	NOH
10^-6	4821	3234
10^-7	5551	2795
10^-8	5455	2549
10^-9	5201	2747
10^-10	3525	2136
10^-11	1048	404
10^-12	324	275
10^-13	295	256
10^-14	335	270

## Sheet: Fig.3
Figure 3A						Figure 3B
semi-quantitative proteinuria (0-5)						semi-quantitative proteinuria (0-5) over time
NOH	+	+	-	+		day		wt (n=5)					NOH (n=4)
OT-1	-	+	+	+		7	1	1		1	2	1	2		2	1
infection	+	-	+	+		21	3	1	2	2	1	1	5		4	4
	1	1	1	5		30	4	1	1	1	1	1	5	5	4	5
	1	1	1	5		40	6	1		2	1	1	5	5		5
	1	1	1	5		47	7	1	1	1	1	1	5	5	5	5
	1	1	1	5		56	8	1	1	1	1	1	5	5	5	5
	1	1	1	5
	0	1	2	5
	1	1	1	5		Figure 3C			Figure 3D			Figure 3E
	1	1	1	5		creatinine d35 [µmol/L]			d7 OT-1 cells per kidney [*104]			Anti-OVA IgG [ng/ml]
	1	1	1	5		wt	NOH		wt	NOH		WT d7	NOH d7	WT d35	NOH d35
	1	1	1	5		1.08223	5.07473		0.3	4.1		31.24	44.54	4092.4	304
	1	1	1	5		5.30287	6.32951		0.8	3.4		31.66	47.9	46158.2	448.2
	1	1	1	2		4.04808	7.47022		0.4	0.2		37.26	33.76	42159.8	376.8
	1		1	4		2.7933	5.87323		0.2			34.04	38.66	39914.2	477.6
	1		1	4		5.53101	6.89987		0.2			34.6	54.34	6402.4	326.4
	1		2	5		5.07473	4.50437					22.84	33.06	2250	348.8
	1		1	3		7.35615	5.07473		d35 OT-1 cells per kidney [*104]			21.72	28.44	10515.6	290
	1		1	4		0.3978	7.69837		wt	NOH		22.84	33.9	2884.2	339
			1	5		5.87323	9.97979		0.5	5.1		32.64	26.06	3126.4
			1	4		4.3903	5.64508		1.2	12.6		43.14		2229
			2	5					1.2	4.3
			1	4					1.5	5.9
			1	4					1.6
			2	3
			1	3
			2	2		Figure 3G			Figure 3I
			1	4		OT-1 / mm²			OT-1 / mm²
			2	5		wt	NOH		wt	NOH
			2	4		154.102	488.115		55.5056	173.591
			1	4		227.121	727.789		96.7843	389.158
			4	5		313.672	318.542		34.469	494.555
			1	4		122.163	227.82		100.077	518.366
			2			204.244	413.871		66.2736	375.634
			1
			2			% inf. cortex area			% inf. cortex area
			2			wt	NOH		wt	NOH
			2			3	14		0	4
						5	23		0	13
						9	11		0	18
						3	6		1	18
						4	11		0	13
Figure 3K						Figure 3L
density of periglomerular infiltrate [immune cells/mm²]						% infiltrated glomeruli
wt control	NOH1	NOH2	NOH3			wt	NOH
153.28	77.692	0	569.81			1.087	63.9535
165.24	4764.07	0	411.65			1.7544	27.381
144.59	6425.31	243.07	699.99				13.3333
177.9	925.23	553.08	391.6
379.5	0	1217.05	377.57
0	0	6911.14	0			Figure 3M
0	1998.83	990.93	233.13			composition of infiltrates [cells/mm²]
498.7	1368.38	0	302.52			CD11c	CD4	CD8	F4/80
595.39	4116.64	167.95	0			249.652	1291.86	618.189	1152.61
166.99	6591.24	0	0			146.559	1378.85	774.532	1151.53
194.7	3132.71	1289.08	0			308.345	2012.77	529.144	1029.07
451.95	2378.09	118.89	341.4
0	1149.68	220.65	123.48
496.25	254.2	114.06	116.36
148.33	0	481.35	591.9
0	134.56	552.81	3895.9
0	133.58	0	0
0	1565.41	0	192.44
0	1088.94	0	0
149.15	140.39	0	114.81
0	247.68	425.59	193.04
311.09	270.74	1235.33	123.49
0	3935.69	6628.16	0
150.69	6350.64	1098.96	2873.98
873.67	2805.84	199.53	351.68
0	5764.75	0	192.89
164.8	2981.48	513.74	271.92
190.02	4596.02	6030.62	277.09
428.49	1769.21	984.24	514.9
0	3369.49	700.44	224.33
0	1149.66	1749.88	100.46
167.95	218.12	108.69	441.93
161.78	112.74	964.98	90.57
949.04	656.19	0	115.1
0	484.68	5054.27	111.25
318.29	6771.18	217.2	384.27
920.54	124.01	2066.14	1657.15
0	0	2469.38	4870.4
243.37	324.66	3909.81	2381.75
0	4725.75	0	580.01
365.91	5077.81	133.08	2963.23
555.57	5263.24	613.32	594.64
326.99	2191.03	1337.89	601.5
0	3520.54	224.83	221.53
153.79	2789.08	112.21	3433.55
0	168.08	477.14	290.5
328.83	2420.07	138.94	217.55
629.41	3426.69	214.24	0
0	1130.29	5692.25	474.65
462.71	995.93	479.05	110.39
280.45	1088.59	227.48	99.484
0	4622.61	234.23	397.15
0	149.18	0	427.43
341.11	124.32	0	6207.11
0	5366.92	427.31	0
0	5084.43	355.5	262.3
174.98	4937.37	0	391.98
146.55	3978.88	3352.5	430.59
0	6362.93	119.68	917.99
0	1284.14	4758.12	105.2
211.94	4923.77	391.32	123.74
313.63	2299.69	7004.14	94.963
792.62	519.18	1936.98	562.08
0	0	102.49	889.65
499.99	2205.07	1190.68	585.51
184.67	1345.74	109.28	2582.67
336.04	1912.95	108.81	199.36
909.35	646.84	0	0
0	2038.94	114.65	94.847
0	776.46	4510.27	113.63
0	3000.46	977.24	241.82
0	2251.08	1336.38	138.63
0	1023.57	428.97	303.42
0	2564.5	116	0
0	129	0	112.15
431.23	132.76	0	94.17
161.5	1298.6	0	282.84
321.41	847.88	0	315.32
2582.4	1229.52	309.41	3259.82
0	1204.57	0	7964.64
145.58	1418.24	109.58	187.19
282.99	4884.68	0	108.1
0	8344.6	2551.79	0
0	424.8	6052.97	108.12
0	486.95		673.4
407.13	2887.37		0
0			292.49
145.9			5028.78
0			0
0			173.38
719.62
175.91
0
0
791.43
0
389.09
0
0
336.44
0
179.93
0
1333.27
456.54
552.76
437.07
317.13
292.49
344.58
140.22
200.84
264.8
0

## Sheet: Fig.4
Figure 4E
raw MFI values
	purple cluster	red cluster	pink cluster	blue cluster	orange cluster
CD8a	444	441	430	426	655
CD4	646	430	382	765	315
MHC-II	815	823	752	265	272
CX3CR1	841	491	243	265	257
CD11c	592	820	354	352	360
Figure 4G
% Ova+ of APCs
control (PBS)	30 min	60min	120 min
2.21	84.5	89.4	88
		87.6
		88.8
% MHCI-SIINFEKL of APCs
control (PBS)	30 min	60min	120 min
0.35	16.2	15.4	40.2
		24.4
		37.8
MFI Ova+ APCs
control (PBS)	30 min	60min	120 min
126	2583	2975	3101
		3151
		3253
MFI MHCI-SIINFEKL+ of APCs
control (PBS)	30 min	60min	120 min
114	262	238	562
		355
		529

## Sheet: Fig.5
Figure 5A			Figure 5B
%OT-1 of renal single cells			normalized MFI values
wt	NOH		marker	purple cl.	gray cl.	orange cl.
7.06	14.2		CD103	3.039	-0.281684	-0.23567
11.4	28.4		CD69	0.890607	-0.126704	-0.251784
8.81	20.6		PD-1	0.296702	-0.339591	-0.421694
11	14.2		CD39	0.694055	-0.225127	0.0255591
10.8			NKG2A	0.0150803	0.131178	-1.00077
			CD94	-0.221952	0.162842	-1.08249
			LAG3	0.19042	-0.0801194	-0.44728
Figure 5C			CD44	-0.666927	0.169209	-3.26538
%CD69+ of OT-1 cells
wt	NOH
32.3	59.1		Figure 5D				Figure 5D
33.2	42.2		MFI PD-1 of OT-1 cells				normalized MFI PD-1 of OT-1 cells
41.9	42.6		CD69-CD103-	CD69+	CD69+CD103+		CD69-CD103-	CD69+	CD69+CD103+
31	50.3		301	792	805		1.84013	4.84182	4.92129
34.6			94.3	316	549		0.576494	1.93184	3.35626
			99	304	541		0.605227	1.85847	3.30735
%CD69+CD103+of OT-1 cells			160	564	627		0.978145	3.44796	3.8331
wt	NOH
0.37	17
0.47	9.48
0.43	11.5
0.39	15.9
1.03
Figure 5H
semi-quantitative proteinuria (0-5) over time
day	wt					NOH
7	1	1	2	2	2	2	2	2	3	1
14	2	2		2	2	5	5	5	5	5
21	2	2	2	2	2	5	5	5	5	5
28	2	2	2	2	2	5	5	4	5	3
Figure 5I
%CD69+CD103+of OT-1 cells
wt	NOH
8.09	71.1
10.4	54.9
5.41	74.4
Figure 5J
%OT-1 cells in peripheral blood
day	wt					NOH
7	61	57.1	18.7	67.4	58.8	64.6	28.3	55.2	57	14.1
14	46.5	7.28	13.3	30.2	36.6	13.1	8.25	0.39	31.4	0.33
21	38.5	0.15	6.42	38.9	32.6	4.5	2.96	0.038	0.066	11
28	49.2	0.19	0.18	45	42.6	0	1.78	0	17	0.87
35	28.6	0.54	0	9.09	37.5	0.79	0	0	0	0.19

## Sheet: Fig.6
Figure 6C
%CD3+ of detected cells
control	1.05
AIN1	5.96
AIN2	12.97
AIN3	9.61
AIN4	20.2
ICI-N	32.03
Figure 6D
CD3+ / mm²
control	0.413
AIN1	3.26
AIN2	8.88
AIN3	6.19
AIN4	17.5
ICI-N	24.2
Figure 6E
% of affected glomeruli
	no/single-cel.	partial	extensive
control	100	0	0
AIN1	66.67	33.33	0
AIN2	50	50	0
AIN3	42.86	57.14	0
AIN4	12.5	75	12.5
ICI-N	0	50	50

## Sheet: Fig.S1
Figure S1C
% OT-1 in peripheral blood, d7
NOH	+	-	+
OT-1	+	+	+
infection	-	+	+
	9.92	0.36	0.047
	7.35	0.41	0.013
	1.74	0.71	0.13

[truncated: 7 more sheets: Fig.S5(A-F), Fig.S5(H-L) (2), Fig.S6, Fig.S8(C-E), Fig.S10, Fig.S12(A-I), Fig.S12(J-Q)]
